# Supplementary material for: Identification of knowledge gaps in whole-genome sequence analysis of multi-resistant thermotolerant Campylobacter spp
Source: BMC Genomics. 2024 Feb 8;25:156. doi: 10.1186/s12864-024-10014-w (PMC10851486; doi:10.1186/s12864-024-10014-w)
Supplement: Supplementary file 1 — Supplementary Material 1 [file 12864_2024_10014_MOESM1_ESM.xlsx]

## Sheet: Legends
Supplementary Tables
Identification of knowledge gaps in whole-genome sequence analysis of multi-resistant thermotolerant Campylobacter spp.
Michael Zarske, Huong Quynh Luu, Carlus Deneke, Marie-Theres Knüver, Maja Thieck, Ha Thi Thu Hoang, Nancy Bretschneider, Ngoc Thi Pham, Ingrid Huber, Kerstin Stingl
Legends:
Table S1	Sample overview, including geno- and phenotype of AMR and WGS data overview; All samples were sequenced by Illumina short-read technology
blue shading	Samples additionally sequenced by Oxford Nanopore Technology
green shading	phenotypical sensitive
red shading	phenotypical resistant
red	Genes not found
crossed out	Genes that were falsely annotated
bold	Genes only partially found, but manually confirmed as full-length
bold + blue	aad9 falsely annotated as truncated due to frame-shifting in the poly-C tract
tet(O)x	Additional full-length or partial allelic variants of tet(O) genes identified through read mapping using Geneious Prime Software
yellow shading	new allele variants and ST-Types
Table S2	Proof of principle comparison of AMR gene detection based on SKESA or Shovill genome assemblies
	The coverage of the gene is expressed as a percentage of the full-length translated protein sequence
red	Genes not found
bold	Genes only partially found, but manually confirmed as full-length
red shading	differences in AMR detection based on SKESA vs. Shovill
Table S3	Reference sequences, showing the closest related NBCI RefSeq entries for the antimicrobial resistance genes found within this study
Table S4	Statistical analysis of phenotypic resistance among C. jejuni and C. coli in Vietnam and Germany
	Odds ratio (OR) with 95 % confidence interval (CI) were calculated
bold	Odds ratios with p-values of less than 0.05
Table S5	Ridom Seqsphere+ distance matrix, highlighting the phylogenetic diversity based on cgMLST
green shading	isolate pairs with ≤ 10 allele distance
orange shading	isolate pairs with 11-100 allele distance
no shading	isolates with >100 allele distance

## Sheet: Tab.S1_Sample_overview
Sample overview Samples highlighted in blue were additionally sequenced with Oxford Nanopore Technology								phenotypic resistance determined by broth microdilution with EUCAMP2 and custom plate formats green shading, sensitive; red shading, resistant															Resistance determinants as reported by AMRFinderPlus Genes not found are highlighted in red Genes that were falsely annotated are struck through (e.g. tet(O)) Genes only partially found, but manually confirmed as full-length are in bold. Partial genes correctly found are annotated as such (e.g. aadE2_Δ1-415) aad9 falsely annotated as truncated due to frame-shifting in the poly-C tract are shown i…
																							(Fluoro-)Quinolone	Macrolide/Lincosamide				Tetracycline Additional full-length or partial allelic variants of tet(O) genes identified through read mapping using Geneious Prime Software are illustrated as "+ tet(O)x".					Aminoglycoside									Phenicol					b-lactam	Streptothricin
BioProject No.	BioSample-No.	isolate No.	Country of origin	isolation source	Alias	collection date	Species	CIP	NAL	ERY	TET	GEN	STR	AMP	KAN	NTC (STC)	CHL	FLO	SPC	LCM	Res profile [EUCAMP2]	Res type [EUCAMP2]	GyrA	23S	50S_L22	ermB	lnu(C)	tet(O)	tet(O/32/O)	tet(O/M/O)	tet(L)	tet(W)	aph(2'')-If	aac(6')-Ie/aph(2'')-Ia	aph(2'')-li1	aadE	aadE-Cc	RpsL_K43R	RpsL_K88R	aph(3')-IIIa	aad9	catA9	catA13	cat-TC	optrA	fexA	blaOXA	sat4	amr genecount
PRJNA872862	SAMN34728690	BfR-CA-11843	Germany	broiler, meat		2013-12-04	Campylobacter coli	>4	64	4	32	0.5	2								CIP, NAL, TET	2-fold	GyrA_T86I					tet(O)-	tet(O/32/O)																		blaOXA-489		3
PRJNA872862	SAMN34728691	BfR-CA-11858	Germany	broiler, meat		2014-01-14	Campylobacter coli	8	64	128	32	0.5	0.5								CIP, ERY, NAL, TET	3-fold	GyrA_T86I	23S_A2075G				tet(O)																			blaOXA-193		4
PRJNA872862	SAMN34728692	BfR-CA-11892	Germany	broiler, meat		2014-01-14	Campylobacter coli	16	64	<=1	32	0.5	0.5								CIP, NAL, TET	2-fold	GyrA_T86I					tet(O)																			blaOXA-193		3
PRJNA872862	SAMN34728693	BfR-CA-11893	Germany	broiler, cecum		2014-02-03	Campylobacter coli	0.25	4	2	<=0,5	0.5	1	8	8	2	4				sensitive	sensitive																											0
PRJNA872862	SAMN34728694	BfR-CA-11930	Germany	broiler, meat		2014-03-04	Campylobacter coli	<=0,12	8	<=1	>64	1	2								TET	1-fold						tet(O)																			blaOXA-193		2
PRJNA872862	SAMN34728695	BfR-CA-12208	Germany	broiler, meat		2014-06-13	Campylobacter coli	16	64	<=1	64	0.25	2	512	>1024	256					CIP, NAL, TET	2-fold	GyrA_T86I		50S_L22_A103V			tet(O)												aph(3')-IIIa							blaOXA-193	sat4	6
PRJNA872862	SAMN34728696	BfR-CA-12658	Germany	broiler, meat		2014-07-03	Campylobacter coli	>16	32	>128	32	<=0,12	1								CIP, ERY, NAL, TET	3-fold	GyrA_T86I	23S_A2075G				tet(O)																			blaOXA-595		5
PRJNA872862	SAMN34728697	BfR-CA-12887	Germany	broiler, cecum		2014-10-09	Campylobacter coli	16	64	<=1	<=0,5	0.5	1								CIP, NAL	1-fold	GyrA_T86I																								blaOXA-61 family		2
PRJNA872862	SAMN34728698	BfR-CA-12897	Germany	broiler, liver		2014-10-16	Campylobacter coli	8	64	<=1	64	0.5	2								CIP, NAL, TET	2-fold	GyrA_T86I					tet(O)																			blaOXA-193		3
PRJNA872862	SAMN34728699	BfR-CA-12906	Germany	broiler, liver		2014-10-06	Campylobacter coli	>16	64	<=1	>64	0.5	1								CIP, NAL, TET	2-fold	GyrA_T86I					tet(O)-	tet(O/32/O)																		blaOXA-489		3
PRJNA872862	SAMN34728700	BfR-CA-12973	Germany	broiler, feces		2014-10-20	Campylobacter coli	<=0,12	4	<=1	64	0.5	2								TET	1-fold						tet(O)																			blaOXA-193		2
PRJNA872862	SAMN34728701	BfR-CA-13310	Germany	broiler, meat		2015-06-17	Campylobacter coli	16	>64	<=1	<=0,5	0.5	2								CIP, NAL	1-fold	GyrA_T86I																								blaOXA-489		2
PRJNA872862	SAMN34728702	BfR-CA-13470	Germany	broiler, meat		2015-09-16	Campylobacter coli	8	64	2	>64	0.5	1								CIP, NAL, TET	2-fold	GyrA_T86I		50S_L22_A103V			tet(O)																			blaOXA-193		4
PRJNA872862	SAMN34728703	BfR-CA-13526	Germany	broiler, meat		2015-09-16	Campylobacter coli	16	64	>128	>64	0.5	>16								CIP, ERY, NAL, STR, TET	4-fold	GyrA_T86I	23S_A2075G				tet(O)									aadE-Cc										blaOXA-193		5
PRJNA872862	SAMN34728704	BfR-CA-13528	Germany	broiler, meat		2015-09-24	Campylobacter coli	>16	64	<=1	>64	0.5	1								CIP, NAL, TET	2-fold	GyrA_T86I					tet(O)																			blaOXA-193		3
PRJNA872862	SAMN34728705	BfR-CA-13537	Germany	broiler, heart		2015-10-06	Campylobacter coli	16	64	<=1	>64	0.5	2								CIP, NAL, TET	2-fold	GyrA_T86I					tet(O)																			blaOXA-489		3
PRJNA595957	SAMN13577889	BfR-CA-13895	Germany	broiler, egg		2016-02-24	Campylobacter coli	0.5	4	2	<=0,5	0.25	1								sensitive	sensitive																									blaOXA-450		1
PRJNA648048	SAMN15617887	BfR-CA-13918	Germany	broiler, meat		2016-02-17	Campylobacter jejuni	<=0,12	8	<=1	<=0,5	0.5	1								sensitive	sensitive																									blaOXA-625		1
PRJNA595957	SAMN13577890	BfR-CA-13919	Germany	turkey, cecum		2016-03-07	Campylobacter coli	>16	32	<=1	<=0,5	0.25	1								CIP, NAL	1-fold	GyrA_T86I																								blaOXA-594		2
PRJNA648048	SAMN15617888	BfR-CA-13937	Germany	broiler, meat		2016-03-07	Campylobacter jejuni	>16	>64	2	<=0,5	0.5	1								CIP, NAL	1-fold	GyrA_T86I																								blaOXA-193		2
PRJNA872862	SAMN34728706	BfR-CA-13938	Germany	turkey, cecum		2016-03-14	Campylobacter coli	8	32	<=1	<=0,5	0.5	1		>1024	<=1			8		CIP, NAL	1-fold	GyrA_T86I		50S_L22_A103V															aph(3')-IIIa							blaOXA-193		4
PRJNA648048	SAMN15617889	BfR-CA-13939	Germany	broiler, meat		2016-03-14	Campylobacter jejuni	16	32	<=1	16	0.25	0.5								CIP, NAL, TET	2-fold	GyrA_T86I					tet(O)																					2
PRJNA595957	SAMN13577891	BfR-CA-13953	Germany	turkey, cecum		2016-03-07	Campylobacter coli	>16	>64	<=1	>64	0.5	1	>512	>1024	32					CIP, NAL, TET	2-fold	GyrA_T86I					tet(O)												aph(3')-IIIa							blaOXA-193	sat4	5
PRJNA872862	SAMN34728707	BfR-CA-13971	Germany	turkey, cecum		2016-03-21	Campylobacter coli	8	16	>128	32	0.25	1								CIP, ERY, TET	3-fold	GyrA_T86I	23S_A2075G				tet(O)-	tet(O/32/O)																		blaOXA-489		4
PRJNA872862	SAMN34728708	BfR-CA-13985	Germany	turkey, cecum		2016-03-21	Campylobacter jejuni	16	64	<=1	64	0.5	>16	>512	>1024	128					CIP, NAL, STR, TET	3-fold	GyrA_T86I					tet(O)								aadE3				aph(3')-IIIa							blaOXA-184	sat4	5
PRJNA648048	SAMN15617890	BfR-CA-14088	Germany	broiler, meat		2016-04-27	Campylobacter jejuni	16	32	<=1	<=0,5	0.5	4								CIP, NAL	1-fold	GyrA_T86I																								blaOXA-193		2
PRJNA648048	SAMN15617891	BfR-CA-14109	Germany	broiler, meat		2016-02-03	Campylobacter jejuni	0.25	4	<=1	<=0,5	0.5	2								sensitive	sensitive																									blaOXA-193		1
PRJNA648048	SAMN15617892	BfR-CA-14180	Germany	broiler, meat		2016-05-31	Campylobacter jejuni	16	64	<=1	32	0.5	1								CIP, NAL, TET	2-fold	GyrA_T86I					tet(O)																			blaOXA-460		3
PRJNA648048	SAMN15617893	BfR-CA-14181	Germany	broiler, meat		2016-05-31	Campylobacter jejuni	16	64	<=1	<=0,5	0.5	2								CIP, NAL	1-fold	GyrA_T86I																										1
PRJNA872862	SAMN34728709	BfR-CA-14216	Germany	turkey, cecum		2016-06-07	Campylobacter coli	>16	32	4	32	0.5	2								CIP, NAL, TET	2-fold	GyrA_T86I					tet(O)																			blaOXA-489		3
PRJNA595957	SAMN13577892	BfR-CA-14226	Germany	turkey, cecum		2016-06-14	Campylobacter coli	>16	32	2	64	1	8								CIP, NAL, STR, TET	3-fold	GyrA_T86I					tet(O)																			blaOXA-584		3
PRJNA872862	SAMN34728710	BfR-CA-14373	Germany	broiler, cecum		2016-07-26	Campylobacter jejuni	8	>64	<=1	>64	0.5	0.5								CIP, NAL, TET	2-fold	GyrA_T86I					tet(O)																			blaOXA-184		3
PRJNA562653	SAMN12647218	BfR-CA-14430	Germany	broiler, meat		2016-08-10	Campylobacter jejuni	>16	>64	<=1	>64	0.5	1								CIP, NAL, TET	2-fold	GyrA_T86I					tet(O)																			blaOXA-193		3
PRJNA595957	SAMN13577893	BfR-CA-14582	Germany	broiler, meat		2016-09-05	Campylobacter coli	>16	64	<=1	<=0,5	0.5	2								CIP, NAL	1-fold	GyrA_T86I																										1
PRJNA872862	SAMN34728711	BfR-CA-14583	Germany	broiler, meat		2016-09-14	Campylobacter coli	16	32	<=1	32	0.25	0.5								CIP, NAL, TET	2-fold	GyrA_T86I					tet(O)																			blaOXA-193		3
PRJNA595957	SAMN13577894	BfR-CA-14610	Germany	turkey, cecum		2016-04-25	Campylobacter coli	4	32	<=1	<=0,5	0.5	1								CIP, NAL	1-fold	GyrA_T86I																										1
PRJNA595957	SAMN13577895	BfR-CA-14731	Germany	turkey, meat		2016-10-06	Campylobacter coli	0.5	4	<=1	<=0,5	0.5	1								sensitive	sensitive																									blaOXA-193		1
PRJNA872862	SAMN34728712	BfR-CA-14781	Germany	broiler, cecum		2016-10-24	Campylobacter jejuni	16	64	<=1	64	0.5	1								CIP, NAL, TET	2-fold	GyrA_T86I					tet(O)																			blaOXA-630		3
PRJNA595957	SAMN13577896	BfR-CA-14810	Germany	broiler, egg		2016-10-25	Campylobacter coli	0.25	4	<=1	<=0,5	0.5	16		>1024	512			4		STR	1-fold														aadE3				aph(3')-IIIa							blaOXA-594	sat4	3
PRJNA872862	SAMN34728713	BfR-CA-14815	Germany	broiler, cecum		2016-10-24	Campylobacter coli	16	64	<=1	64	1	2								CIP, NAL, TET	2-fold	GyrA_T86I					tet(O)																			blaOXA-193		3
PRJNA595957	SAMN13577897	BfR-CA-14825	Germany	turkey, cecum		2016-11-07	Campylobacter coli	8	32	<=1	<=0,5	<=0,12	0.5								CIP, NAL	1-fold	GyrA_T86I																								blaOXA-594		2
PRJNA595957	SAMN13577898	BfR-CA-14833	Germany	broiler, egg		2016-11-08	Campylobacter coli	0.5	8	2	<=0,5	0.25	1								sensitive	sensitive																									blaOXA-450		1
PRJNA872862	SAMN34728714	BfR-CA-14857	Germany	broiler, skin		2016-11-07	Campylobacter jejuni	>16	<=1	<=1	64	0.5	1	>512	8	<=1	<=2	2	8	4	CIP, TET	2-fold	GyrA_T86I					tet(O)																			blaOXA-632		3
PRJNA872862	SAMN34728715	BfR-CA-14872	Germany	broiler, cecum		2016-10-31	Campylobacter jejuni	>16	<=1	<=1	<=0,5	0.25	1								CIP	1-fold	GyrA_T86I																								blaOXA-184		2
PRJNA648048	SAMN15617904	BfR-CA-14940	Germany	broiler, meat		2016-04-20	Campylobacter jejuni	0.25	4	<=1	<=0,5	1	2	16	4	<=1					sensitive	sensitive																									blaOXA-193		1
PRJNA595957	SAMN13577899	BfR-CA-14943	Germany	turkey, cecum		2016-12-12	Campylobacter coli	>16	32	<=1	<=0,5	0.5	1								CIP, NAL	1-fold	GyrA_T86I																								blaOXA-594		2
PRJNA872862	SAMN34728716	BfR-CA-14958	Germany	goose, meat		2016-12-16	Campylobacter coli	8	64	<=1	>64	0.5	2								CIP, NAL, TET	2-fold	GyrA_T86I					tet(O)-	tet(O/32/O)																		blaOXA-489		3
PRJNA595957	SAMN13577900	BfR-CA-14973	Germany	broiler, egg		2016-12-07	Campylobacter coli	8	32	<=1	<=0,5	0.5	>16		>1024	256			8		CIP, NAL, STR	2-fold	GyrA_T86I													aadE3				aph(3')-IIIa							blaOXA-61 family	sat4	4
PRJNA872862	SAMN34728717	BfR-CA-14974	Germany	broiler, egg		2016-12-13	Campylobacter coli	16	64	<=1	<=0,5	0.5	2								CIP, NAL	1-fold	GyrA_T86I																								blaOXA-193		2
PRJNA595957	SAMN13577901	BfR-CA-15005	Germany	turkey, skin		2016-10-06	Campylobacter coli	16	64	<=1	<=0,5	0.5	2								CIP, NAL	1-fold	GyrA_T86I																										1
PRJNA872862	SAMN34728718	BfR-CA-15035	Germany	broiler, egg		2017-03-15	Campylobacter jejuni	<=0,12	4	<=1	<=0,5	0.5	1								sensitive	sensitive																									blaOXA-184 family		1
PRJNA872862	SAMN34728719	BfR-CA-15062	Vietnam	broiler, feces	CG53-H1	2017-04-10	Campylobacter coli	>16	>64	>128	>64	>16	>16	>512	>1024	<=1	128	4	>512	>128	CIP, ERY, GEN, NAL, STR, TET	4-fold	GyrA_T86I			erm(B)				tet(O/M/O)			aph(2'')-If			aadE1	aadE-Cc			aph(3')-IIIa	aad9		catA13				blaOXA-61 family		10
PRJNA872862	SAMN34728720	BfR-CA-15077	Vietnam	broiler, feces	CG23-H16	2017-04-10	Campylobacter coli	>16	64	>128	>64	>16	1	512	>1024	<=1	64	2	>512	>128	CIP, ERY, GEN, NAL, TET	4-fold	GyrA_T86I	23S_A2075G						tet(O/M/O)			aph(2'')-If							aph(3')-IIIa	aad9		catA13				blaOXA-61 family		8
PRJNA872862	SAMN34728721	BfR-CA-15078	Vietnam	broiler, feces	CG38-H17	2017-04-10	Campylobacter jejuni	>16	64	128	64	>16	0.5				64		256		CIP, ERY, GEN, NAL, TET	4-fold	GyrA_T86I	23S_A2075G	50S_L22_A103V			tet(O)					aph(2'')-If							aph(3')-IIIa	aad9		catA13				blaOXA-489		9
PRJNA872862	SAMN34728722	BfR-CA-15080	Vietnam	broiler, feces	CG29-H19	2017-04-10	Campylobacter jejuni	>16	>64	2	>64	0.5	1	8	4	<=1	<=2	4	8	16	CIP, NAL, TET	2-fold	GyrA_T86I		50S_L22_A103V			tet(O)																					3
PRJNA595957	SAMN13577902	BfR-CA-15124	Germany	broiler, meat		2017-05-09	Campylobacter coli	8	>64	<=1	>64	0.5	2								CIP, NAL, TET	2-fold	GyrA_T86I		50S_L22_A103V			tet(O)																			blaOXA-61 family		4
PRJNA872862	SAMN34728723	BfR-CA-15245	Germany	broiler, egg		2017-08-08	Campylobacter jejuni	<=0,12	4	<=1	<=0,5	0.5	1								sensitive	sensitive																									blaOXA-193		1
PRJNA872862	SAMN34728724	BfR-CA-15246	Germany	broiler, egg		2017-08-08	Campylobacter jejuni	16	>64	<=1	<=0,5	0.5	2								CIP, NAL	1-fold	GyrA_T86I																								blaOXA-449		2
PRJNA595957	SAMN13577903	BfR-CA-15267	Germany	broiler, egg		2017-08-18	Campylobacter coli	0.5	8	<=1	>64	0.25	1	>512	<=2	<=1	<=2	2	8	8	TET	1-fold										tet(W)															blaOXA-193		2
PRJNA595957	SAMN13577904	BfR-CA-15268	Germany	broiler, meat		2017-08-24	Campylobacter coli	>16	64	<=1	<=0,5	0.5	2								CIP, NAL	1-fold	GyrA_T86I		50S_L22_A103V																						blaOXA-193		3
PRJNA595957	SAMN13577905	BfR-CA-15281	Germany	turkey, meat		2017-08-28	Campylobacter coli	16	>64	<=1	>64	0.5	2								CIP, NAL, TET	2-fold	GyrA_T86I		50S_L22_A103V			tet(O)																			blaOXA-193		4
PRJNA872862	SAMN34728725	BfR-CA-15282	Germany	turkey, meat		2017-08-28	Campylobacter jejuni	<=0,12	4	<=1	64	0.5	2								TET	1-fold						tet(O)																			blaOXA-61		2
PRJNA595957	SAMN13577906	BfR-CA-15286	Germany	broiler, meat		2017-09-06	Campylobacter coli	8	>64	<=1	<=0,5	0.5	2								CIP, NAL	1-fold	GyrA_T86I																								blaOXA-193		2
PRJNA595957	SAMN13577907	BfR-CA-15287	Germany	broiler, meat		2017-09-05	Campylobacter coli	8	>64	<=1	<=0,5	0.5	2								CIP, NAL	1-fold	GyrA_T86I																								blaOXA-193		2
PRJNA872862	SAMN34728726	BfR-CA-15324	Germany	broiler, egg		2017-09-15	Campylobacter jejuni	8	64	<=1	<=0,5	0.25	1								CIP, NAL	1-fold	GyrA_T86I		50S_L22_A103V																						blaOXA-184		3
PRJNA595957	SAMN13577909	BfR-CA-15396	Germany	broiler, meat		2017-11-14	Campylobacter coli	>16	>64	<=1	>64	0.5	1	>512	>1024	32					CIP, NAL, TET	2-fold	GyrA_T86I					tet(O)												aph(3')-IIIa							blaOXA-193	sat4	5
PRJNA872862	SAMN34728727	BfR-CA-15403	Germany	broiler, meat		2017-11-06	Campylobacter coli	16	>64	<=1	>64	0.5	1								CIP, NAL, TET	2-fold	GyrA_T86I		50S_L22_A103V			tet(O)																			blaOXA-193		4
PRJNA595957	SAMN13577910	BfR-CA-15426	Germany	broiler, meat		2017-11-09	Campylobacter coli	16	64	<=1	<=0,5	0.5	2								CIP, NAL	1-fold	GyrA_T86I		50S_L22_A103V																						blaOXA-193		3
PRJNA595957	SAMN13577911	BfR-CA-15489	Germany	turkey, cecum		2018-02-14	Campylobacter coli	>16	64	<=1	>64	0.5	2								CIP, NAL, TET	2-fold	GyrA_T86I					tet(O)																			blaOXA-489		3
PRJNA872862	SAMN34728728	BfR-CA-15500	Germany	broiler, egg		2018-02-16	Campylobacter jejuni	<=0,12	2	<=1	32	0.5	1								TET	1-fold						tet(O)																			blaOXA-184 family		2
PRJNA872862	SAMN34728729	BfR-CA-15532	Germany	duck, meat		2018-03-06	Campylobacter jejuni	16	>64	<=1	16	0.5	1								CIP, NAL, TET	2-fold	GyrA_T86I					tet(O)																			blaOXA-193		3
PRJNA595957	SAMN13577912	BfR-CA-15533	Germany	duck, meat		2018-03-06	Campylobacter coli	8	64	<=1	>64	0.5	2								CIP, NAL, TET	2-fold	GyrA_T86I					tet(O)																			blaOXA-193		3
PRJNA872862	SAMN34728730	BfR-CA-15629	Germany	duck, meat		2018-03-12	Campylobacter coli	>16	>64	4	>64	0.5	2								CIP, NAL, TET	2-fold	GyrA_T86I					tet(O)																					2
PRJNA595957	SAMN13577913	BfR-CA-15630	Germany	turkey, meat		2018-04-17	Campylobacter coli	>16	>64	2	>64	0.5	1	>512	>1024	32					CIP, NAL, TET	2-fold	GyrA_T86I					tet(O)												aph(3')-IIIa							blaOXA-193	sat4	5
PRJNA872862	SAMN34728731	BfR-CA-15687	Germany	turkey, cecum		2018-04-10	Campylobacter coli	>16	64	2	>64	>16	4								CIP, GEN, NAL, TET	3-fold	GyrA_T86I					tet(O)																			blaOXA-489		3
PRJNA595957	SAMN13577914	BfR-CA-15892	Germany	turkey, cecum		2018-05-15	Campylobacter coli	>16	>64	<=1	>64	0.5	1	>512	>1024	16					CIP, NAL, TET	2-fold	GyrA_T86I					tet(O)												aph(3')-IIIa							blaOXA-193	sat4	5
PRJNA872862	SAMN34728732	BfR-CA-15913	Germany	broiler, cecum		2018-06-05	Campylobacter coli	8	64	<=1	>64	0.5	2								CIP, NAL, TET	2-fold	GyrA_T86I					tet(O)																			blaOXA-193		3
PRJNA872862	SAMN34728733	BfR-CA-15969	Germany	turkey, meat		2018-07-03	Campylobacter coli	16	>64	<=1	>64	0.5	2								CIP, NAL, TET	2-fold	GyrA_T86I		50S_L22_A103V			tet(O)																			blaOXA-193		4
PRJNA872862	SAMN34728734	BfR-CA-15978	Germany	turkey, cecum		2018-07-04	Campylobacter coli	8	>64	<=1	>64	0.5	2								CIP, NAL, TET	2-fold	GyrA_T86I					tet(O)																					2
PRJNA872862	SAMN34728735	BfR-CA-15985	Vietnam	broiler, feces	CG60	2016-11-24	Campylobacter jejuni	>16	>64	<=1	>64	0.25	1								CIP, NAL, TET	2-fold	GyrA_T86I					tet(O)																			blaOXA-193		3
PRJNA872862	SAMN34728736	BfR-CA-15986	Vietnam	broiler, feces	CG59	2016-11-24	Campylobacter coli	>16	>64	>128	>64	>16	>16	256	>1024	<=1	4	2	8	>128	CIP, ERY, GEN, NAL, STR, TET	4-fold	GyrA_T86I	23S_A2075G						tet(O/M/O) + tet(O)x				aac(6')-Ie/aph(2'')-Ia		aadE1				aph(3')-IIIa							blaOXA-193		7
PRJNA872862	SAMN34728737	BfR-CA-15987	Vietnam	broiler, feces	CG61	2016-11-24	Campylobacter coli	>16	>64	>128	>64	0.5	16	>512	8	<=1	8	4	>512	>128	CIP, ERY, NAL, STR, TET	4-fold	GyrA_T86I			erm(B)		tet(O)								aadE1					aad9						blaOXA-193		5
PRJNA872862	SAMN34728738	BfR-CA-15988	Vietnam	broiler, feces	CG65	2016-11-24	Campylobacter coli	>16	>64	4	>64	0.5	>16				8		>512		CIP, NAL, STR, TET	3-fold	GyrA_T86I							tet(O/M/O) + tet(O)x						aadE1					aad9						blaOXA-193		5
PRJNA872862	SAMN34728739	BfR-CA-15989	Vietnam	broiler, feces	CG77	2016-12-25	Campylobacter coli	>16	>64	>128	>64	>16	>16	>512	>1024	<=1	128	>16	>512	>128	CIP, ERY, GEN, NAL, STR, TET	4-fold	GyrA_T86I			erm(B)				tet(O/M/O)	tet(L)		aph(2'')-If			aadE1				aph(3')-IIIa	aad9	catA9	catA13			fexA	blaOXA-193		12
PRJNA872862	SAMN34728740	BfR-CA-15990	Vietnam	broiler, feces	CG78	2016-12-25	Campylobacter coli	>16	>64	>128	>64	>16	>16	>512	>1024	<=1	>128	>16	>512	>128	CIP, ERY, GEN, NAL, STR, TET	4-fold	GyrA_T86I	23S_A2075G						tet(O/M/O) + tet(O)x	tet(L)			aac(6')-Ie/aph(2'')-Ia		aadE1				aph(3')-IIIa	aad9	catA9	catA13		optrA	fexA	blaOXA-489		13
PRJNA872862	SAMN34728741	BfR-CA-15991	Vietnam	broiler, feces	CG85	2016-12-25	Campylobacter coli	>16	>64	>128	>64	>16	>16	>512	>1024	<=1	128	>16	16	>128	CIP, ERY, GEN, NAL, STR, TET	4-fold	GyrA_T86I	23S_A2075G						tet(O/M/O) Taiwanese variant + tet(O)x	tet(L)			aac(6')-Ie/aph(2'')-Ia		aadE1						catA9			optrA	fexA	blaOXA-193		10
PRJNA872862	SAMN34728742	BfR-CA-15992	Vietnam	broiler, feces	CG86	2016-12-25	Campylobacter coli	>16	64	2	>64	>16	>16	256	>1024		64				CIP, GEN, NAL, STR, TET	3-fold	GyrA_T86I							tet(O/M/O) + tet(O)x				aac(6')-Ie/aph(2'')-Ia		aadE1				aph(3')-IIIa			catA13				blaOXA-61 family		7
PRJNA872862	SAMN34728743	BfR-CA-15993	Vietnam	broiler, feces	CG87	2016-12-25	Campylobacter jejuni	>16	>64	<=1	>64	0.5	1								CIP, NAL, TET	2-fold	GyrA_T86I					tet(O)																			blaOXA-460		3
PRJNA872862	SAMN34728744	BfR-CA-15994	Vietnam	broiler, feces	CG55	2016-11-24	Campylobacter coli	>16	64	128	>64	>16	>16	512	>1024	<=1	128	4	>512	>128	CIP, ERY, GEN, NAL, STR, TET	4-fold	GyrA_T86I			erm(B)				tet(O/M/O)			aph(2'')-If			aadE1				aph(3')-IIIa	aad9		catA13				blaOXA-193		9
PRJNA872862	SAMN34728745	BfR-CA-15995	Vietnam	broiler, feces	CG57	2016-11-24	Campylobacter jejuni	>16	>64	<=1	>64	0.5	1								CIP, NAL, TET	2-fold	GyrA_T86I		50S_L22_A103V					tet(O/M/O)																	blaOXA-184		4
PRJNA872862	SAMN34728746	BfR-CA-15996	Vietnam	broiler, feces	CG62	2016-11-24	Campylobacter jejuni	>16	>64	<=1	>64	>16	>16	512	>1024		128		>512		CIP, GEN, NAL, STR, TET	3-fold	GyrA_T86I					tet(O)					aph(2'')-If					RpsL_K43R		aph(3')-IIIa	aad9		catA13				blaOXA-193		8
PRJNA872862	SAMN34728747	BfR-CA-15997	Vietnam	broiler, feces	CG63	2016-11-24	Campylobacter jejuni	<=0,12	8	<=1	64	0.25	1								TET	1-fold						tet(O)																			blaOXA-193		2
PRJNA872862	SAMN34728748	BfR-CA-15998	Vietnam	broiler, feces	CG64	2016-11-24	Campylobacter jejuni	>16	>64	<=1	>64	0.5	>16								CIP, NAL, STR, TET	3-fold	GyrA_T86I							tet(O/M/O)								RpsL_K43R									blaOXA-193		4
PRJNA872862	SAMN34728749	BfR-CA-15999	Vietnam	broiler, feces	CG67	2016-11-24	Campylobacter jejuni	>16	>64	>128	>64	0.25	1								CIP, ERY, NAL, TET	3-fold	GyrA_T86I	23S_A2075G	50S_L22_A103V			tet(O)																			blaOXA-193		5
PRJNA872862	SAMN34728750	BfR-CA-16000	Vietnam	broiler, feces	CG68	2016-11-24	Campylobacter jejuni	>16	>64	<=1	>64	0.25	1	32			4			4	CIP, NAL, TET	2-fold	GyrA_T86I							tet(O/M/O)																	blaOXA-460		3
PRJNA872862	SAMN34728751	BfR-CA-16001	Vietnam	broiler, feces	CG69	2016-11-24	Campylobacter jejuni	>16	>64	<=1	>64	0.5	1	256	8		8			4	CIP, NAL, TET	2-fold	GyrA_T86I		50S_L22_A103V			tet(O)																			blaOXA-193		4
PRJNA872862	SAMN34728752	BfR-CA-16002	Vietnam	broiler, feces	CG71	2016-11-24	Campylobacter jejuni	16	>64	<=1	64	0.25	1	64	4		<=2			4	CIP, NAL, TET	2-fold	GyrA_T86I					tet(O)																			blaOXA-193		3
PRJNA872862	SAMN34728753	BfR-CA-16003	Vietnam	broiler, feces	CG72	2016-11-24	Campylobacter jejuni	>16	>64	2	>64	0.5	1								CIP, NAL, TET	2-fold	GyrA_T86I		50S_L22_A103V			tet(O)																			blaOXA-594		4
PRJNA872862	SAMN34728754	BfR-CA-16004	Vietnam	broiler, feces	CG73	2016-11-24	Campylobacter jejuni	>16	>64	<=1	>64	0.5	1								CIP, NAL, TET	2-fold	GyrA_T86I		50S_L22_A103V					tet(O/M/O)																	blaOXA-193		4
PRJNA872862	SAMN34728755	BfR-CA-16006	Vietnam	broiler, feces	CG75	2016-12-25	Campylobacter coli	16	64	>128	>64	>16	>16	512	>1024		64		>512		CIP, ERY, GEN, NAL, STR, TET	4-fold	GyrA_T86I	23S_A2075G						tet(O/M/O)			aph(2'')-If			aadE1				aph(3')-IIIa	aad9		catA13				blaOXA-193		9
PRJNA872862	SAMN34728756	BfR-CA-16007	Vietnam	broiler, feces	CG76	2016-12-25	Campylobacter jejuni	>16	>64	<=1	>64	>16	1	512	>1024		64		>512		CIP, GEN, NAL, TET	3-fold	GyrA_T86I							tet(O/M/O) Taiwanese variant			aph(2'')-If							aph(3')-IIIa	aad9		catA13				blaOXA-577		7
PRJNA872862	SAMN34728757	BfR-CA-16008	Vietnam	broiler, feces	CG79	2016-12-25	Campylobacter jejuni	>16	>64	<=1	>64	0.5	1								CIP, NAL, TET	2-fold	GyrA_T86I		50S_L22_A103V					tet(O/M/O)																	blaOXA-193		4
PRJNA872862	SAMN34728758	BfR-CA-16010	Vietnam	broiler, feces	CG81	2016-12-25	Campylobacter coli	>16	>64	4	>64	0.5	16			<=1			>512		CIP, NAL, STR, TET	3-fold	GyrA_T86I							tet(O/M/O)						aadE1					aad9						blaOXA-193		5
PRJNA872862	SAMN34728759	BfR-CA-16011	Vietnam	broiler, feces	CG82	2016-12-25	Campylobacter jejuni	0.5	16	<=1	>64	0.5	1								TET	1-fold						tet(O)																			blaOXA-193		2
PRJNA872862	SAMN34728760	BfR-CA-16012	Vietnam	broiler, feces	CG83	2016-12-25	Campylobacter jejuni	>16	>64	<=1	>64	0.5	1								CIP, NAL, TET	2-fold	GyrA_T86I					tet(O)																			blaOXA-193		3
PRJNA872862	SAMN34728761	BfR-CA-16013	Vietnam	broiler, feces	CG84	2016-12-25	Campylobacter jejuni	>16	>64	2	>64	>16	>16				128		>512		CIP, GEN, NAL, STR, TET	3-fold	GyrA_T86I		50S_L22_A103V					tet(O/M/O) + tet(O)x			aph(2'')-If			aadE1				aph(3')-IIIa	aad9		catA13				blaOXA-184		9
PRJNA872862	SAMN34728762	BfR-CA-16014	Vietnam	broiler, feces	CG88	2016-12-25	Campylobacter jejuni	>16	>64	<=1	>64	0.5	1								CIP, NAL, TET	2-fold	GyrA_T86I							tet(O/M/O) Taiwanese variant																	blaOXA-193		3
PRJNA872862	SAMN34728763	BfR-CA-16015	Vietnam	broiler, feces	CG89	2016-12-25	Campylobacter jejuni	>16	>64	<=1	>64	0.25	1								CIP, NAL, TET	2-fold	GyrA_T86I		50S_L22_A103V			tet(O)																			blaOXA-594		4
PRJNA872862	SAMN34728764	BfR-CA-16016	Vietnam	broiler, feces	CG90	2016-12-25	Campylobacter coli	>16	64	128	>64	>16	>16	512	>1024		128		>512		CIP, ERY, GEN, NAL, STR, TET	4-fold	GyrA_T86I			erm(B)				tet(O/M/O)			aph(2'')-If			aadE1				aph(3')-IIIa	aad9		catA13				blaOXA-193		9
PRJNA872862	SAMN34728765	BfR-CA-16021	Vietnam	broiler, feces	CG95	2016-12-25	Campylobacter jejuni	>16	>64	<=1	>64	>16	1	>512	>1024		128		>512		CIP, GEN, NAL, TET	3-fold	GyrA_T86I		50S_L22_A103V					tet(O/M/O)			aph(2'')-If							aph(3')-IIIa	aad9		catA13				blaOXA-193		8
PRJNA872862	SAMN34728766	BfR-CA-16022	Vietnam	broiler, feces	CG99	2017-01-12	Campylobacter jejuni	8	64	<=1	>64	0.25	1								CIP, NAL, TET	2-fold	GyrA_T86I		50S_L22_A103V					tet(O/M/O)																	blaOXA-61 family		4
PRJNA872862	SAMN34728767	BfR-CA-16023	Vietnam	broiler, feces	CG101	2017-01-12	Campylobacter coli	16	64	4	>64	>16	>16	256	>1024		16		>512		CIP, GEN, NAL, STR, TET	3-fold	GyrA_T86I							tet(O/M/O) + tet(O)x				aac(6')-Ie/aph(2'')-Ia		aadE1					aad9						blaOXA-489		6
PRJNA872862	SAMN34728768	BfR-CA-16024	Vietnam	broiler, feces	CG102	2017-01-12	Campylobacter jejuni	>16	>64	<=1	>64	0.5	2		>1024	<=1					CIP, NAL, TET	2-fold	GyrA_T86I		50S_L22_A103V					tet(O/M/O)										aph(3')-IIIa							blaOXA-193		5
PRJNA872862	SAMN34728769	BfR-CA-16026	Vietnam	broiler, feces	CG107	2017-01-12	Campylobacter jejuni	8	64	2	64	0.5	1								CIP, NAL, TET	2-fold	GyrA_T86I							tet(O/M/O)																	blaOXA-193		3
PRJNA872862	SAMN34728770	BfR-CA-16027	Vietnam	broiler, feces	CG108	2017-01-12	Campylobacter coli	16	64	>128	>64	>16	>16	>512	>1024		128		>512		CIP, ERY, GEN, NAL, STR, TET	4-fold	GyrA_T86I	23S_A2075G						tet(O/M/O)			aph(2'')-If				aadE-Cc			aph(3')-IIIa	aad9		catA13				blaOXA-489		9
PRJNA872862	SAMN34728771	BfR-CA-16028	Vietnam	broiler, feces	CG109	2017-01-12	Campylobacter coli	>16	64	2	>64	>16	>16		>1024		4		>512		CIP, GEN, NAL, STR, TET	3-fold	GyrA_T86I							tet(O/M/O) + tet(O)x				aac(6')-Ie/aph(2'')-Ia		aadE1					aad9						blaOXA-489		6
PRJNA872862	SAMN34728772	BfR-CA-16029	Vietnam	broiler, feces	CG111	2017-01-12	Campylobacter jejuni	>16	>64	<=1	>64	>16	2	512	>1024		128		>512		CIP, GEN, NAL, TET	3-fold	GyrA_T86I		50S_L22_A103V					tet(O/M/O)			aph(2'')-If							aph(3')-IIIa	aad9		catA13				blaOXA-193		8
PRJNA872862	SAMN34728773	BfR-CA-16030	Vietnam	broiler, feces	CG112	2017-01-12	Campylobacter jejuni	>16	>64	<=1	>64	>16	1	>512	>1024		64		>512		CIP, GEN, NAL, TET	3-fold	GyrA_T86I							tet(O/M/O)			aph(2'')-If							aph(3')-IIIa	aad9		catA13				blaOXA-193		7
PRJNA872862	SAMN34728774	BfR-CA-16031	Vietnam	broiler, feces	CG113	2017-01-12	Campylobacter jejuni	>16	>64	<=1	>64	0.25	1								CIP, NAL, TET	2-fold	GyrA_T86I					tet(O)																			blaOXA-193		3
PRJNA872862	SAMN34728775	BfR-CA-16032	Vietnam	broiler, feces	CG114	2017-01-12	Campylobacter jejuni	>16	>64	<=1	>64	0.5	1								CIP, NAL, TET	2-fold	GyrA_T86I		50S_L22_A103V					tet(O/M/O)																	blaOXA-184		4
PRJNA872862	SAMN34728776	BfR-CA-16033	Vietnam	broiler, feces	CG115	2017-01-12	Campylobacter jejuni	>16	>64	<=1	>64	>16	2				128		>512		CIP, GEN, NAL, TET	3-fold	GyrA_T86I		50S_L22_A103V					tet(O/M/O)			aph(2'')-If							aph(3')-IIIa	aad9		catA13				blaOXA-193		8
PRJNA872862	SAMN34728777	BfR-CA-16034	Vietnam	broiler, feces	CG116	2017-01-12	Campylobacter jejuni	>16	>64	<=1	>64	>16	1				128		>512		CIP, GEN, NAL, TET	3-fold	GyrA_T86I		50S_L22_A103V					tet(O/M/O)			aph(2'')-If							aph(3')-IIIa	aad9		catA13				blaOXA-193		8
PRJNA872862	SAMN34728778	BfR-CA-16035	Vietnam	broiler, feces	CG117	2017-01-12	Campylobacter jejuni	>16	>64	<=1	>64	0.5	1								CIP, NAL, TET	2-fold	GyrA_T86I					tet(O)																			blaOXA-193		3
PRJNA872862	SAMN34728779	BfR-CA-16036	Vietnam	broiler, feces	CG119	2017-01-12	Campylobacter coli	>16	64	>128	>64	>16	>16	32	>1024	<=1	4	2	8	>128	CIP, ERY, GEN, NAL, STR, TET	4-fold	GyrA_T86I	23S_A2075G				tet(O) + tet(O)x						aac(6')-Ie/aph(2'')-Ia		aadE1											blaOXA-193		6
PRJNA872862	SAMN34728780	BfR-CA-16039	Vietnam	broiler, feces	CG122	2017-02-13	Campylobacter jejuni	16	>64	<=1	>64	0.5	2								CIP, NAL, TET	2-fold	GyrA_T86I		50S_L22_A103V					tet(O/M/O)																	blaOXA-193		4
PRJNA872862	SAMN34728781	BfR-CA-16040	Vietnam	broiler, feces	CG123	2017-02-13	Campylobacter coli	>16	>64	128	>64	>16	>16				64		>512	>128	CIP, ERY, GEN, NAL, STR, TET	4-fold	GyrA_T86I			erm(B)				tet(O/M/O) + tet(O)x				aac(6')-Ie/aph(2'')-Ia		aadE1				aph(3')-IIIa	aad9		catA13				blaOXA-489		9
PRJNA872862	SAMN34728782	BfR-CA-16041	Vietnam	broiler, feces	CG124	2017-02-13	Campylobacter jejuni	>16	>64	<=1	1	0.5	2	256	8	<=1	<=2	8	8	16	CIP, NAL	1-fold	GyrA_T86I																								blaOXA-61 family		2
PRJNA872862	SAMN34728783	BfR-CA-16042	Vietnam	broiler, feces	CG125	2017-02-13	Campylobacter jejuni	8	>64	<=1	>64	0.5	2								CIP, NAL, TET	2-fold	GyrA_T86I							tet(O/M/O)																	blaOXA-460		3
PRJNA872862	SAMN34728784	BfR-CA-16043	Vietnam	broiler, feces	CG126	2017-02-13	Campylobacter jejuni	>16	>64	<=1	>64	0.25	1								CIP, NAL, TET	2-fold	GyrA_T86I		50S_L22_A103V			tet(O)																			blaOXA-193		4
PRJNA872862	SAMN34728785	BfR-CA-16044	Vietnam	broiler, feces	CG127	2017-02-13	Campylobacter jejuni	>16	64	>128	>64	>16	1	256	>1024		8		<=2	>128	CIP, ERY, GEN, NAL, TET	4-fold	GyrA_T86I	23S_A2075G	50S_L22_A103V					tet(O/M/O)			aph(2'')-If														blaOXA-193		6
PRJNA872862	SAMN34728786	BfR-CA-16045	Vietnam	broiler, feces	CG128	2017-02-13	Campylobacter jejuni	>16	>64	<=1	>64	0.25	>16								CIP, NAL, STR, TET	3-fold	GyrA_T86I					tet(O)										RpsL_K43R									blaOXA-193		4
PRJNA872862	SAMN34728787	BfR-CA-16046	Vietnam	broiler, feces	CG129	2017-02-13	Campylobacter coli	16	>64	>128	32	>16	>16	>512	>1024	<=1	64	4	>512	>128	CIP, ERY, GEN, NAL, STR, TET	4-fold	GyrA_T86I			erm(B)				tet(O/M/O)			aph(2'')-If			aadE1	aadE-Cc			aph(3')-IIIa	aad9		catA13				blaOXA-193		10
PRJNA872862	SAMN34728788	BfR-CA-16048	Vietnam	broiler, feces	CG131	2017-02-13	Campylobacter coli	16	64	<=1	64	>16	>16								CIP, GEN, NAL, STR, TET	3-fold	GyrA_T86I							tet(O/M/O) + tet(O)x				aac(6')-Ie/aph(2'')-Ia		aadE1											blaOXA-193		5
PRJNA872862	SAMN34728789	BfR-CA-16052	Vietnam	broiler, feces	CG137	2017-02-13	Campylobacter coli	>16	64	>128	64	>16	>16	>512	>1024		128		>512		CIP, ERY, GEN, NAL, STR, TET	4-fold	GyrA_T86I	23S_A2075G						tet(O/M/O)			aph(2'')-If			aadE1				aph(3')-IIIa	aad9		catA13				blaOXA-193		9
PRJNA872862	SAMN34728790	BfR-CA-16053	Vietnam	broiler, feces	CG141	2017-02-13	Campylobacter coli	16	64	>128	64	>16	>16				128	>16	>512		CIP, ERY, GEN, NAL, STR, TET	4-fold	GyrA_T86I	23S_A2075G						tet(O/M/O) Taiwanese variant	tet(L)		aph(2'')-If				aadE-Cc			aph(3')-IIIa	aad9	catA9	catA13		optrA	fexA	blaOXA-61 family		13
PRJNA872862	SAMN34728791	BfR-CA-16056	Vietnam	broiler, feces	CG145	2017-03-10	Campylobacter jejuni	>16	>64	2	>64	0.5	1	>512	>1024		<=2				CIP, NAL, TET	2-fold	GyrA_T86I							tet(O/M/O)										aph(3')-IIIa							blaOXA-184		4
PRJNA872862	SAMN34728792	BfR-CA-16057	Vietnam	broiler, feces	CG147	2017-03-10	Campylobacter coli	16	64	>128	64	>16	>16	>512	>1024	<=1	128	>16	>512	>128	CIP, ERY, GEN, NAL, STR, TET	4-fold	GyrA_T86I	23S_A2075G						tet(O/M/O)	tet(L)		aph(2'')-If					RpsL_K43R		aph(3')-IIIa	aad9	catA9	catA13		optrA	fexA	blaOXA-193		13
PRJNA872862	SAMN34728793	BfR-CA-16058	Vietnam	broiler, feces	CG148	2017-03-10	Campylobacter jejuni	>16	>64	<=1	>64	0.5	2								CIP, NAL, TET	2-fold	GyrA_T86I					tet(O)																			blaOXA-193		3
PRJNA872862	SAMN34728794	BfR-CA-16059	Vietnam	broiler, feces	CG149	2017-03-10	Campylobacter coli	>16	64	>128	>64	>16	>16	>512	>1024	<=1	128	>16	>512	>128	CIP, ERY, GEN, NAL, STR, TET	4-fold	GyrA_T86I	23S_A2075G						tet(O/M/O)	tet(L)		aph(2'')-If					RpsL_K43R		aph(3')-IIIa	aad9	catA9	catA13		optrA	fexA	blaOXA-193		13
PRJNA872862	SAMN34728795	BfR-CA-16060	Vietnam	broiler, feces	CG150	2017-03-10	Campylobacter coli	16	64	>128	>64	>16	>16				128	>16	>512		CIP, ERY, GEN, NAL, STR, TET	4-fold	GyrA_T86I	23S_A2075G						tet(O/M/O)	tet(L)		aph(2'')-If					RpsL_K43R		aph(3')-IIIa	aad9	catA9	catA13		optrA	fexA	blaOXA-193		13
PRJNA872862	SAMN34728796	BfR-CA-16062	Vietnam	broiler, feces	CG154	2017-03-10	Campylobacter coli	>16	>64	>128	>64	>16	>16	256	>1024		4				CIP, ERY, GEN, NAL, STR, TET	4-fold	GyrA_T86I	23S_A2075G				tet(O)-		tet(O/M/O) Shanghai variant + tet(O)x				aac(6')-Ie/aph(2'')-Ia		aadE1											blaOXA-193		6
PRJNA872862	SAMN34728797	BfR-CA-16063	Vietnam	broiler, feces	CG155	2017-03-10	Campylobacter jejuni	>16	>64	<=1	>64	1	1								CIP, NAL, TET	2-fold	GyrA_T86I		50S_L22_A103V					tet(O/M/O) Taiwanese Variant																	blaOXA-193		4
PRJNA872862	SAMN34728798	BfR-CA-16064	Vietnam	broiler, feces	CG156	2017-03-10	Campylobacter jejuni	>16	>64	<=1	>64	0.5	1								CIP, NAL, TET	2-fold	GyrA_T86I		50S_L22_A103V			tet(O)																			blaOXA-193		4
PRJNA872862	SAMN34728799	BfR-CA-16065	Vietnam	broiler, feces	CG157	2017-03-10	Campylobacter jejuni	>16	>64	<=1	>64	0.5	1								CIP, NAL, TET	2-fold	GyrA_T86I							tet(O/M/O)																	blaOXA-631		3
PRJNA872862	SAMN34728800	BfR-CA-16068	Vietnam	broiler, feces	CG160	2017-03-10	Campylobacter coli	16	64	>128	>64	>16	2	>512	>1024		64		>512		CIP, ERY, GEN, NAL, TET	4-fold	GyrA_T86I	23S_A2075G						tet(O/M/O)			aph(2'')-If							aph(3')-IIIa	aad9		catA13				blaOXA-193		8
PRJNA872862	SAMN34728801	BfR-CA-16069	Vietnam	broiler, feces	CG161	2017-03-10	Campylobacter coli	16	32	>128	64	>16	1	>512	>1024		64		>512		CIP, ERY, GEN, NAL, TET	4-fold	GyrA_T86I	23S_A2075G						tet(O/M/O)			aph(2'')-If							aph(3')-IIIa	aad9		catA13				blaOXA-193		8
PRJNA872862	SAMN34728802	BfR-CA-16070	Vietnam	broiler, feces	CG162	2017-03-10	Campylobacter jejuni	>16	>64	<=1	>64	0.25	1								CIP, NAL, TET	2-fold	GyrA_T86V							tet(O/M/O)																	blaOXA-193		3
PRJNA872862	SAMN34728803	BfR-CA-16071	Vietnam	broiler, feces	CG165	2017-03-10	Campylobacter jejuni	>16	>64	<=1	>64	0.5	1								CIP, NAL, TET	2-fold	GyrA_T86V							tet(O/M/O)																	blaOXA-193		3
PRJNA872862	SAMN34728804	BfR-CA-16072	Vietnam	broiler, feces	CG166	2017-03-10	Campylobacter jejuni	>16	>64	<=1	>64	0.5	1								CIP, NAL, TET	2-fold	GyrA_T86I							tet(O/M/O)																	blaOXA-193		3
PRJNA872862	SAMN34728805	BfR-CA-16073	Vietnam	broiler, feces	CG167	2017-03-10	Campylobacter coli	>16	64	>128	>64	>16	>16	512	>1024		64		>512		CIP, ERY, GEN, NAL, STR, TET	4-fold	GyrA_T86I		50S_L22_A103V	erm(B)				tet(O/M/O) + tet(O)x			aph(2'')-If			aadE1				aph(3')-IIIa	aad9		catA13				blaOXA-193		10
PRJNA872862	SAMN34728806	BfR-CA-16077	Vietnam	broiler, feces	CG171	2017-03-10	Campylobacter jejuni	>16	32	2	64	>16	16	>512	>1024		128		>512	>128	CIP, GEN, NAL, STR, TET	3-fold	GyrA_T86I				lnu(C)			tet(O/M/O) Henan variant + tet(O)x			aph(2'')-If			aadE1				aph(3')-IIIa	aad9		catA13				blaOXA-184 family		9
PRJNA872862	SAMN34728807	BfR-CA-16078	Vietnam	broiler, feces	CG172	2017-04-09	Campylobacter jejuni	>16	>64	<=1	>64	0.5	1								CIP, NAL, TET	2-fold	GyrA_T86I		50S_L22_A103V					tet(O/M/O)																	blaOXA-193		4
PRJNA872862	SAMN34728808	BfR-CA-16079	Vietnam	broiler, feces	CG174	2017-04-09	Campylobacter jejuni	>16	>64	2	>64	0.5	1		>1024		>128	>16		>128	CIP, NAL, TET	2-fold	GyrA_T86I				lnu(C)	tet(O)-	tet(O/32/O)		tet(L)									aph(3')-IIIa		catA9			optrA	fexA	blaOXA-184 family		9
PRJNA872862	SAMN34728809	BfR-CA-16080	Vietnam	broiler, feces	CG175	2017-04-09	Campylobacter jejuni	16	32	<=1	16	<=0,12	0.5								CIP, NAL, TET	2-fold	GyrA_T86I		50S_L22_A103V					tet(O/M/O)																	blaOXA-193		4
PRJNA872862	SAMN34728810	BfR-CA-16081	Vietnam	broiler, feces	CG176	2017-04-09	Campylobacter jejuni	>16	>64	2	>64	0.5	1	512	>1024	<=1	>128	>16	8	>128	CIP, NAL, TET	2-fold	GyrA_T86I				lnu(C)	tet(O)-	tet(O/32/O)		tet(L)									aph(3')-IIIa		catA9			optrA	fexA	blaOXA-184 family		9
PRJNA872862	SAMN34728811	BfR-CA-16088	Vietnam	broiler, feces	CG183	2017-04-09	Campylobacter jejuni	>16	32	>128	64	>16	>16	>512	>1024		128		>512	>128	CIP, ERY, GEN, NAL, STR, TET	4-fold	GyrA_T86I	23S_A2075G			lnu(C)			tet(O/M/O) Henan variant + tet(O)x			aph(2'')-If			aadE1				aph(3')-IIIa	aad9		catA13				blaOXA-184 family		10
PRJNA872862	SAMN34728812	BfR-CA-16089	Vietnam	broiler, feces	CG184	2017-04-09	Campylobacter jejuni	>16	>64	>128	>64	>16	>16	>512	>1024		64		>512	>128	CIP, ERY, GEN, NAL, STR, TET	4-fold	GyrA_T86I	23S_A2075G			lnu(C)			tet(O/M/O) Henan variant + tet(O)x			aph(2'')-If			aadE1				aph(3')-IIIa	aad9		catA13				blaOXA-184 family		10
PRJNA872862	SAMN34728813	BfR-CA-16090	Vietnam	broiler, feces	CG185	2017-04-09	Campylobacter jejuni	>16	>64	>128	>64	>16	>16	>512	>1024		128		>512		CIP, ERY, GEN, NAL, STR, TET	4-fold	GyrA_T86I	23S_A2075G				tet(O) + tet(O)x					aph(2'')-If			aadE1				aph(3')-IIIa	aad9		catA13				blaOXA-184 family		9
PRJNA872862	SAMN34728814	BfR-CA-16091	Vietnam	broiler, feces	CG186	2017-04-09	Campylobacter jejuni	>16	>64	>128	>64	2	4								CIP, ERY, NAL, TET	3-fold	GyrA_T86I	23S_A2075G	50S_L22_A103V					tet(O/M/O)																	blaOXA-184		5
PRJNA872862	SAMN34728815	BfR-CA-16092	Vietnam	broiler, feces	CG187	2017-04-09	Campylobacter jejuni	>16	64	>128	>64	>16	>16	>512	>1024	<=1	128	16	>512	>128	CIP, ERY, GEN, NAL, STR, TET	4-fold	GyrA_T86I	23S_A2075G			lnu(C)			tet(O/M/O) Henan variant + tet(O)x			aph(2'')-If			aadE1				aph(3')-IIIa	aad9		catA13				blaOXA-184 family		10
PRJNA872862	SAMN34728816	BfR-CA-16095	Vietnam	broiler, feces	CG190	2017-04-09	Campylobacter jejuni	>16	64	>128	64	>16	16				128		>512	>128	CIP, ERY, GEN, NAL, STR, TET	4-fold	GyrA_T86I	23S_A2075G				tet(O) + tet(O)x					aph(2'')-If			aadE1				aph(3')-IIIa	aad9		catA13				blaOXA-184 family		9
PRJNA872862	SAMN34728817	BfR-CA-16096	Vietnam	broiler, feces	CG191	2017-04-09	Campylobacter jejuni	>16	32	>128	64	>16	>16				128		>512	>128	CIP, ERY, GEN, NAL, STR, TET	4-fold	GyrA_T86I	23S_A2075G			lnu(C)			tet(O/M/O) Henan variant + tet(O)x			aph(2'')-If			aadE1				aph(3')-IIIa	aad9		catA13				blaOXA-184 family		10
PRJNA872862	SAMN34728818	BfR-CA-16099	Vietnam	broiler, feces	CG194	2017-04-09	Campylobacter jejuni	>16	64	<=1	>64	0.5	>16								CIP, NAL, STR, TET	3-fold	GyrA_T86I					tet(O)										RpsL_K43R									blaOXA-193		4
PRJNA872862	SAMN34728819	BfR-CA-16103	Vietnam	broiler, feces	CG97	2017-01-12	Campylobacter coli	>16	64	128	>64	>16	>16	512	>1024		64		>512		CIP, ERY, GEN, NAL, STR, TET	4-fold	GyrA_T86I			erm(B)				tet(O/M/O)			aph(2'')-If			aadE1				aph(3')-IIIa	aad9		catA13				blaOXA-193		9
PRJNA872862	SAMN34728820	BfR-CA-16104	Vietnam	broiler, feces	CG98	2017-01-12	Campylobacter jejuni	8	>64	4	>64	0.5	2								CIP, NAL, TET	2-fold	GyrA_T86I		50S_L22_A103V					tet(O/M/O)																	blaOXA-61 family		4
PRJNA872862	SAMN34728821	BfR-CA-16105	Vietnam	broiler, feces	CG100	2017-01-12	Campylobacter jejuni	>16	>64	>128	>64	0.25	1								CIP, ERY, NAL, TET	3-fold	GyrA_T86I	23S_A2075G	50S_L22_A103V			tet(O)																			blaOXA-489		5
PRJNA872862	SAMN34728822	BfR-CA-16106	Vietnam	broiler, feces	CG103	2017-01-12	Campylobacter coli	>16	64	128	>64	>16	>16	512	>1024		128		>512		CIP, ERY, GEN, NAL, STR, TET	4-fold	GyrA_T86I			erm(B)				tet(O/M/O)			aph(2'')-If			aadE1				aph(3')-IIIa	aad9		catA13				blaOXA-193		9
PRJNA872862	SAMN34728823	BfR-CA-16107	Vietnam	broiler, feces	CG104	2017-01-12	Campylobacter coli	>16	>64	>128	>64	>16	>16	64	>1024	32	<=2	4	>512	>128	CIP, ERY, GEN, NAL, STR, TET	4-fold	GyrA_T86I			erm(B)				tet(O/M/O) + tet(O)x				aac(6')-Ie/aph(2'')-Ia		aadE1, aadE2_Δ1-109				aph(3')-IIIa	aad9						blaOXA-193	sat4	10
PRJNA872862	SAMN34728824	BfR-CA-16108	Vietnam	broiler, feces	CG105	2017-01-12	Campylobacter jejuni	>16	>64	<=1	>64	>16	4	256	>1024		64		>512		CIP, GEN, NAL, TET	3-fold	GyrA_T86I		50S_L22_A103V					tet(O/M/O)			aph(2'')-If							aph(3')-IIIa	aad9		catA13				blaOXA-193		8
PRJNA872862	SAMN34728825	BfR-CA-16109	Vietnam	broiler, feces	CG121	2017-02-13	Campylobacter coli	>16	>64	>128	>64	1	>16	>512	>1024		64		>512		CIP, ERY, NAL, STR, TET	4-fold	GyrA_T86I	23S_A2075G						tet(O/M/O)							aadE-Cc			aph(3')-IIIa	aad9		catA13				blaOXA-193		8
PRJNA872862	SAMN34728826	BfR-CA-16110	Vietnam	broiler, feces	CG142	2017-02-13	Campylobacter coli	>16	64	>128	>64	0.5	>16						>512		CIP, ERY, NAL, STR, TET	4-fold	GyrA_T86I			erm(B)		tet(O)								aadE1					aad9						blaOXA-193		6
PRJNA872862	SAMN34728827	BfR-CA-16111	Vietnam	broiler, feces	CG152	2017-03-10	Campylobacter coli	16	>64	>128	>64	>16	>16				>128	>16	>512		CIP, ERY, GEN, NAL, STR, TET	4-fold	GyrA_T86I	23S_A2075G						tet(O/M/O) Taiwanese variant	tet(L)		aph(2'')-If				aadE-Cc			aph(3')-IIIa	aad9	catA9	catA13		optrA	fexA	blaOXA-489		13
PRJNA872862	SAMN34728828	BfR-CA-16112	Vietnam	broiler, feces	CG153	2017-03-10	Campylobacter jejuni	>16	>64	2	>64	1	2								CIP, NAL, TET	2-fold	GyrA_T86V							tet(O/M/O)																	blaOXA-193		3
PRJNA872862	SAMN34728829	BfR-CA-16190	Vietnam	broiler, feces	CG198	2017-04-09	Campylobacter jejuni	8	64	<=1	32	0.25	1								CIP, NAL, TET	2-fold	GyrA_T86I		50S_L22_A103V			tet(O)																			blaOXA-193		4
PRJNA872862	SAMN34728830	BfR-CA-16191	Vietnam	broiler, feces	CG200	2017-05-03	Campylobacter coli	16	64	>128	64	>16	>16	>512	>1024		32		>512		CIP, ERY, GEN, NAL, STR, TET	4-fold	GyrA_T86I	23S_A2075G						tet(O/M/O) + tet(O)x				aac(6')-Ie/aph(2'')-Ia		aadE1				aph(3')-IIIa	aad9		catA13				blaOXA-193		9
PRJNA872862	SAMN34728831	BfR-CA-16193	Vietnam	broiler, feces	CG202	2017-05-03	Campylobacter jejuni	>16	>64	<=1	>64	>16	>16	>512	>1024		128		>512		CIP, GEN, NAL, STR, TET	3-fold	GyrA_T86I					tet(O)					aph(2'')-If					RpsL_K43R		aph(3')-IIIa	aad9		catA13				blaOXA-193		8
PRJNA872862	SAMN34728832	BfR-CA-16196	Vietnam	broiler, feces	CG205	2017-05-03	Campylobacter coli	16	64	>128	32	>16	>16	>512	>1024	<=1	128	>16	>512	>128	CIP, ERY, GEN, NAL, STR, TET	4-fold	GyrA_T86I	23S_A2075G						tet(O/M/O)	tet(L)		aph(2'')-If					RpsL_K43R		aph(3')-IIIa	aad9	catA9	catA13		optrA	fexA	blaOXA-193		13
PRJNA872862	SAMN34728833	BfR-CA-16197	Vietnam	broiler, feces	CG206	2017-05-03	Campylobacter jejuni	>16	>64	<=1	64	0.25	0.5								CIP, NAL, TET	2-fold	GyrA_T86I					tet(O)																			blaOXA-193		3
PRJNA872862	SAMN34728834	BfR-CA-16198	Vietnam	broiler, feces	CG208	2017-05-03	Campylobacter jejuni	16	16	<=1	64	0.25	1								CIP, TET	2-fold	GyrA_T86I		50S_L22_A103V					tet(O/M/O)																	blaOXA-193		4
PRJNA872862	SAMN34728835	BfR-CA-16201	Vietnam	broiler, feces	CG213	2017-05-03	Campylobacter coli	>16	64	>128	>64	>16	>16	512	>1024	<=1	64		256		CIP, ERY, GEN, NAL, STR, TET	4-fold	GyrA_T86I		50S_L22_A103V	erm(B)		tet(O)					aph(2'')-If			aadE1				aph(3')-IIIa	aad9		catA13				blaOXA-193		10
PRJNA872862	SAMN34728836	BfR-CA-16203	Vietnam	broiler, feces	CG215	2017-05-03	Campylobacter coli	>16	64	>128	>64	>16	16				128		512	>128	CIP, ERY, GEN, NAL, STR, TET	4-fold	GyrA_T86I		50S_L22_A103V	erm(B)		tet(O)					aph(2'')-If			aadE1				aph(3')-IIIa	aad9		catA13				blaOXA-193		10
PRJNA872862	SAMN34728837	BfR-CA-16204	Vietnam	broiler, feces	CG216	2017-05-03	Campylobacter jejuni	>16	>64	<=1	>64	>16	1	>512	>1024		>128		>512		CIP, GEN, NAL, TET	3-fold	GyrA_T86I							tet(O/M/O)			aph(2'')-If							aph(3')-IIIa	aad9		catA13				blaOXA-193		7
PRJNA872862	SAMN34728838	BfR-CA-16207	Vietnam	broiler, feces	CG219	2017-05-03	Campylobacter jejuni	>16	>64	<=1	>64	0.25	0.5								CIP, NAL, TET	2-fold	GyrA_T86I							tet(O/M/O)																	blaOXA-193		3
PRJNA872862	SAMN34728839	BfR-CA-16208	Vietnam	broiler, feces	CG220	2017-05-03	Campylobacter jejuni	>16	32	<=1	64	<=0,12	0.5		>1024	<=1					CIP, NAL, TET	2-fold	GyrA_T86I		50S_L22_A103V			tet(O)												aph(3')-IIIa							blaOXA-61 family		5
PRJNA872862	SAMN34728840	BfR-CA-16209	Vietnam	broiler, feces	CG222	2017-05-03	Campylobacter jejuni	>16	64	<=1	>64	0.25	0.5								CIP, NAL, TET	2-fold	GyrA_T86I							tet(O/M/O)																	blaOXA-193		3
PRJNA872862	SAMN34728841	BfR-CA-16210	Vietnam	broiler, feces	CG223	2017-05-15	Campylobacter jejuni	>16	>64	<=1	>64	0.5	1								CIP, NAL, TET	2-fold	GyrA_T86I							tet(O/M/O)																	blaOXA-184		3
PRJNA872862	SAMN34728842	BfR-CA-16211	Vietnam	broiler, feces	CG224	2017-05-15	Campylobacter coli	>16	64	<=1	64	>16	1				128		>512		CIP, GEN, NAL, TET	3-fold	GyrA_T86I							tet(O/M/O)			aph(2'')-If							aph(3')-IIIa	aad9		catA13				blaOXA-193		7
PRJNA872862	SAMN34728843	BfR-CA-16215	Vietnam	broiler, feces	CG229	2017-05-15	Campylobacter jejuni	>16	>64	<=1	>64	0.25	1								CIP, NAL, TET	2-fold	GyrA_T86I							tet(O/M/O)																	blaOXA-193		3
PRJNA872862	SAMN34728844	BfR-CA-16216	Vietnam	broiler, feces	CG230	2017-05-15	Campylobacter coli	16	64	<=1	<=0,5	<=0,12	0,5								CIP, NAL	1-fold	GyrA_T86I		50S_L22_A103V																						blaOXA-193		3
PRJNA872862	SAMN34728845	BfR-CA-16217	Vietnam	broiler, feces	CG231	2017-05-15	Campylobacter jejuni	4	64	<=1	64	0.25	1								CIP, NAL, TET	2-fold	GyrA_T86I		50S_L22_A103V					tet(O/M/O)																	blaOXA-61 family		4
PRJNA872862	SAMN34728846	BfR-CA-16220	Vietnam	broiler, feces	CG236	2017-05-15	Campylobacter jejuni	>16	64	<=1	64	0.25	16	>512	>1024	512					CIP, NAL, STR, TET	3-fold	GyrA_T86I							tet(O/M/O) + tet(O)x						aadE1, aadE2_D1-415				aph(3')-IIIa							blaOXA-184	sat4	7
PRJNA872862	SAMN34728847	BfR-CA-16221	Vietnam	broiler, feces	CG237	2017-05-15	Campylobacter coli	>16	>64	>128	>64	>16	>16	64	>1024		64		>512		CIP, ERY, GEN, NAL, STR, TET	4-fold	GyrA_T86I			erm(B)				tet(O/M/O) + tet(O)x				aac(6')-Ie/aph(2'')-Ia		aadE1				aph(3')-IIIa	aad9		catA13				blaOXA-489		9
PRJNA872862	SAMN34728848	BfR-CA-16222	Vietnam	broiler, feces	CG238	2017-05-15	Campylobacter jejuni	16	64	<=1	>64	0.25	1								CIP, NAL, TET	2-fold	GyrA_T86I							tet(O/M/O)																	blaOXA-193		3
PRJNA872862	SAMN34728849	BfR-CA-16245	Vietnam	broiler, feces	CG234	2017-05-15	Campylobacter coli	>16	>64	>128	>64	>16	>16	256	>1024		4				CIP, ERY, GEN, NAL, STR, TET	4-fold	GyrA_T86I	23S_A2075G						tet(O/M/O) + tet(O)x				aac(6')-Ie/aph(2'')-Ia		aadE1											blaOXA-193		6
PRJNA872862	SAMN34728850	BfR-CA-16246	Vietnam	broiler, feces	CG239	2017-05-15	Campylobacter jejuni	>16	64	<=1	>64	0.25	1								CIP, NAL, TET	2-fold	GyrA_T86I							tet(O/M/O)																	blaOXA-631		3
PRJNA872862	SAMN34728851	BfR-CA-16247	Vietnam	broiler, feces	CG240	2017-05-15	Campylobacter jejuni	>16	>64	<=1	>64	0.5	2								CIP, NAL, TET	2-fold	GyrA_T86I							tet(O/M/O)																	blaOXA-61 family		3
PRJNA872862	SAMN34728852	BfR-CA-16248	Vietnam	broiler, feces	CG241	2017-05-15	Campylobacter jejuni	>16	64	<=1	>64	<=0,12	16		4				>512		CIP, NAL, STR, TET	3-fold	GyrA_T86I					tet(O)x		tet(O/M/O)						aadE1					aad9						blaOXA-193		6
PRJNA872862	SAMN34728853	BfR-CA-16249	Vietnam	broiler, feces	CG242	2017-05-15	Campylobacter coli	>16	64	>128	>64	>16	>16	128	>1024		8				CIP, ERY, GEN, NAL, STR, TET	4-fold	GyrA_T86I	23S_A2075G				tet(O)						aac(6')-Ie/aph(2'')-Ia		aadE1	aadE-Cc										blaOXA-489		7
PRJNA872862	SAMN34728854	BfR-CA-16251	Vietnam	broiler, feces	CG247	2017-06-18	Campylobacter jejuni	4	16	<=1	16	<=0,12	0.5								CIP, TET	2-fold	GyrA_T86I					tet(O)																			blaOXA-193		3
PRJNA872862	SAMN34728855	BfR-CA-16252	Vietnam	broiler, feces	CG248	2017-06-18	Campylobacter jejuni	16	64	<=1	64	0.25	0.5								CIP, NAL, TET	2-fold	GyrA_T86I					tet(O)																			blaOXA-193		3
PRJNA872862	SAMN34728856	BfR-CA-16253	Vietnam	broiler, feces	CG252	2017-06-18	Campylobacter coli	16	64	64	>64	>16	>16	64	>1024		128		>512		CIP, ERY, GEN, NAL, STR, TET	4-fold	GyrA_T86I			erm(B)				tet(O/M/O) + tet(O)x				aac(6')-Ie/aph(2'')-Ia		aadE1				aph(3')-IIIa	aad9		catA13				blaOXA-489		9
PRJNA872862	SAMN34728857	BfR-CA-16254	Vietnam	broiler, feces	CG253	2017-06-18	Campylobacter jejuni	>16	32	<=1	32	<=0,12	<=0,25								CIP, NAL, TET	2-fold	GyrA_T86I		50S_L22_A103V			tet(O)																			blaOXA-594		4
PRJNA872862	SAMN34728858	BfR-CA-16257	Vietnam	broiler, feces	CG261	2017-07-16	Campylobacter coli	>16	64	>128	>64	>16	2	512	>1024		8		>512		CIP, ERY, GEN, NAL, TET	4-fold	GyrA_T86I	23S_A2075G				tet(O)					aph(2'')-If							aph(3')-IIIa	aad9						blaOXA-193		7
PRJNA872862	SAMN34728859	BfR-CA-16258	Vietnam	broiler, feces	CG263	2017-07-16	Campylobacter coli	>16	>64	>128	>64	0.5	>16		4				>512	16	CIP, ERY, NAL, STR, TET	4-fold	GyrA_T86I		50S_L22_A103V	erm(B)		tet(O)								aadE1					aad9						blaOXA-193		7
PRJNA872862	SAMN34728860	BfR-CA-16259	Vietnam	broiler, feces	CG264	2017-07-16	Campylobacter coli	>16	>64	>128	>64	>16	>16	>512	>1024		8		>512		CIP, ERY, GEN, NAL, STR, TET	4-fold	GyrA_T86I			erm(B)				tet(O/M/O)			aph(2'')-If			aadE1				aph(3')-IIIa	aad9		catA13_p.L180-K207delins180-262				blaOXA-193		9
PRJNA872862	SAMN34728861	BfR-CA-16261	Vietnam	broiler, feces	CG267	2017-07-16	Campylobacter coli	>16	>64	64	>64	>16	>16	>512	>1024	<=1	128	>16	>512	>128	CIP, ERY, GEN, NAL, STR, TET	4-fold	GyrA_T86I			erm(B)				tet(O/M/O) + tet(O)x	tet(L)			aac(6')-Ie/aph(2'')-Ia		aadE1					aad9	catA9_G589A; p.A197T		cat-TC	optrA		blaOXA-193		10
PRJNA872862	SAMN34728862	BfR-CA-16264	Vietnam	broiler, feces	CG270	2017-07-16	Campylobacter coli	>16	>64	>128	>64	>16	2			<=1			>512		CIP, ERY, GEN, NAL, TET	4-fold	GyrA_T86I	23S_A2075G				tet(O)					aph(2'')-If							aph(3')-IIIa	aad9						blaOXA-193		7
PRJNA872862	SAMN34728863	BfR-CA-16265	Vietnam	broiler, feces	CG271	2017-07-16	Campylobacter jejuni	>16	>64	2	>64	0.5	1								CIP, NAL, TET	2-fold	GyrA_T86I		50S_L22_A103V			tet(O)																			blaOXA-61 family		4
PRJNA872862	SAMN34728864	BfR-CA-16272	Vietnam	broiler, feces	CG272	2017-07-16	Campylobacter jejuni	>16	>64	<=1	>64	0.5	1								CIP, NAL, TET	2-fold	GyrA_T86I		50S_L22_A103V			tet(O)																			blaOXA-61 family		4
PRJNA872862	SAMN34728865	BfR-CA-16273	Vietnam	broiler, feces	CG273	2017-07-16	Campylobacter jejuni	8	>64	<=1	64	0.5	1								CIP, NAL, TET	2-fold	GyrA_T86I							tet(O/M/O)																	blaOXA-591		3
PRJNA872862	SAMN34728866	BfR-CA-16275	Vietnam	broiler, feces	CG275	2017-08-14	Campylobacter coli	16	64	>128	>64	>16	>16	512	>1024		64		>512		CIP, ERY, GEN, NAL, STR, TET	4-fold	GyrA_T86I	23S_A2075G						tet(O/M/O)			aph(2'')-If					RpsL_K43R		aph(3')-IIIa	aad9		catA13				blaOXA-193		9
PRJNA872862	SAMN34728867	BfR-CA-16277	Vietnam	broiler, feces	CG277	2017-08-14	Campylobacter jejuni	16	32	<=1	16	16	1	256	>1024		64		>512		CIP, GEN, NAL, TET	3-fold	GyrA_T86I		50S_L22_A103V			tet(O)					aph(2'')-If							aph(3')-IIIa	aad9		catA13				blaOXA-193		8
PRJNA872862	SAMN34728868	BfR-CA-16278	Vietnam	broiler, feces	CG278	2017-08-14	Campylobacter jejuni	>16	>64	2	>64	>16	1	256	>1024		64	8	>512		CIP, GEN, NAL, TET	3-fold	GyrA_T86I		50S_L22_A103V			tet(O)					aph(2'')-If							aph(3')-IIIa	aad9		catA13				blaOXA-193		8
PRJNA872862	SAMN34728869	BfR-CA-16279	Vietnam	broiler, feces	CG279	2017-08-14	Campylobacter jejuni	8	32	<=1	8	0.25	1								CIP, NAL, TET	2-fold	GyrA_T86I					tet(O)																			blaOXA-193		3
PRJNA872862	SAMN34728870	BfR-CA-16280	Vietnam	broiler, feces	CG280	2017-08-14	Campylobacter jejuni	>16	>64	2	>64	0.5	2								CIP, NAL, TET	2-fold	GyrA_T86I							tet(O/M/O)																	blaOXA-184		3
PRJNA872862	SAMN34728871	BfR-CA-16281	Vietnam	broiler, feces	CG281	2017-08-14	Campylobacter jejuni	16	32	<=1	16	<=0,12	0.5								CIP, NAL, TET	2-fold	GyrA_T86I							tet(O/M/O)																	blaOXA-193		3
PRJNA872862	SAMN34728872	BfR-CA-16282	Vietnam	broiler, feces	CG282	2017-08-14	Campylobacter coli	16	64	2	32	0.25	1								CIP, NAL, TET	2-fold	GyrA_T86I		50S_L22_A103V			tet(O)																			blaOXA-193		4
PRJNA872862	SAMN34728873	BfR-CA-16283	Vietnam	broiler, feces	CG283	2017-08-14	Campylobacter jejuni	8	16	<=1	8	<=0,12	0.5								CIP, TET	2-fold	GyrA_T86I							tet(O/M/O)																	blaOXA-61 family		3
PRJNA872862	SAMN34728874	BfR-CA-16284	Vietnam	broiler, feces	CG284	2017-08-14	Campylobacter jejuni	8	>64	<=1	>64	0.5	1								CIP, NAL, TET	2-fold	GyrA_T86I							tet(O/M/O)																	blaOXA-61 family		3
PRJNA872862	SAMN34728875	BfR-CA-16287	Vietnam	broiler, feces	CG287	2017-08-14	Campylobacter jejuni	16	>64	<=1	>64	0.25	2								CIP, NAL, TET	2-fold	GyrA_T86I							tet(O/M/O)																	blaOXA-61 family		3
PRJNA872862	SAMN34728876	BfR-CA-16292	Vietnam	broiler, feces	CG294	2017-09-11	Campylobacter coli	>16	64	>128	>64	>16	>16	32	>1024		64	8	>512		CIP, ERY, GEN, NAL, STR, TET	4-fold	GyrA_T86I	23S_A2075G						tet(O/M/O) + tet(O)x				aac(6')-Ie/aph(2'')-Ia		aadE1				aph(3')-IIIa	aad9		catA13				blaOXA-193		9
PRJNA872862	SAMN34728877	BfR-CA-16296	Vietnam	broiler, feces	CG302	2017-09-11	Campylobacter jejuni	>16	64	<=1	>64	0.25	1								CIP, NAL, TET	2-fold	GyrA_T86I		50S_L22_A103V					tet(O/M/O)																	blaOXA-193		4
PRJNA872862	SAMN34728878	BfR-CA-16297	Vietnam	broiler, feces	CG303	2017-09-11	Campylobacter coli	>16	64	>128	>64	>16	>16	512	>1024		4		>512		CIP, ERY, GEN, NAL, STR, TET	4-fold	GyrA_T86I			erm(B)				tet(O/M/O) + tet(O)x			aph(2'')-If	aac(6')-Ie/aph(2'')-Ia		aadE1				aph(3')-IIIa	aad9						blaOXA-193		8
PRJNA872862	SAMN34728879	BfR-CA-16298	Vietnam	broiler, feces	CG304	2017-09-11	Campylobacter coli	8	64	>128	>64	0.5	>16			<=1			>512		CIP, ERY, NAL, STR, TET	4-fold	GyrA_T86V			erm(B)		tet(O)								aadE1					aad9						blaOXA-193		6
PRJNA872862	SAMN34728880	BfR-CA-16299	Vietnam	broiler, feces	CG305	2017-09-11	Campylobacter jejuni	8	>64	<=1	32	0.5	0.5								CIP, NAL, TET	2-fold	GyrA_T86I					tet(O)																			blaOXA-193		3
PRJNA872862	SAMN34728881	BfR-CA-16300	Vietnam	broiler, feces	CG306	2017-09-11	Campylobacter coli	>16	64	>128	>64	0.5	16			<=1			>512		CIP, ERY, NAL, STR, TET	4-fold	GyrA_T86I			erm(B)		tet(O)								aadE1					aad9						blaOXA-193		6
PRJNA872862	SAMN34728882	BfR-CA-16303	Vietnam	broiler, feces	CG310	2017-10-09	Campylobacter jejuni	8	>64	<=1	>64	0.5	1								CIP, NAL, TET	2-fold	GyrA_T86I							tet(O/M/O)																	blaOXA-61 family		3
PRJNA872862	SAMN34728883	BfR-CA-16305	Vietnam	broiler, feces	CG313	2017-10-09	Campylobacter jejuni	8	>64	<=1	32	0.5	1								CIP, NAL, TET	2-fold	GyrA_T86I		50S_L22_A103V			tet(O)																			blaOXA-184		4
PRJNA872862	SAMN34728884	BfR-CA-16307	Vietnam	broiler, feces	CG315	2017-10-09	Campylobacter jejuni	8	64	<=1	>64	0.25	0.5								CIP, NAL, TET	2-fold	GyrA_T86I							tet(O/M/O)																	blaOXA-61 family		3
PRJNA872862	SAMN34728885	BfR-CA-16309	Vietnam	broiler, feces	CG317	2017-10-09	Campylobacter jejuni	16	>64	<=1	64	1	2								CIP, NAL, TET	2-fold	GyrA_T86I		50S_L22_A103V			tet(O)																					3
PRJNA872862	SAMN34728886	BfR-CA-16311	Vietnam	broiler, feces	CG319	2017-10-09	Campylobacter coli	16	>64	4	>64	>16	2	256	>1024		64	2	>512		CIP, GEN, NAL, TET	3-fold	GyrA_T86I							tet(O/M/O)			aph(2'')-If							aph(3')-IIIa	aad9		catA13				blaOXA-193		7
PRJNA872862	SAMN34728887	BfR-CA-16329	Vietnam	broiler, feces	CG292	2017-09-11	Campylobacter jejuni	8	>64	<=1	>64	0.25	0.5								CIP, NAL, TET	2-fold	GyrA_T86I							tet(O/M/O)																	blaOXA-61 family		3
PRJNA872862	SAMN34728888	BfR-CA-16330	Vietnam	broiler, feces	CG293	2017-09-11	Campylobacter jejuni	>16	>64	<=1	>64	0.5	2								CIP, NAL, TET	2-fold	GyrA_T86I					tet(O)																			blaOXA-193		3
PRJNA872862	SAMN34728889	BfR-CA-16348	Vietnam	broiler, feces	CG322	2017-10-09	Campylobacter jejuni	>16	>64	2	>64	1	1								CIP, NAL, TET	2-fold	GyrA_T86I		50S_L22_A103V					tet(O/M/O)																	blaOXA-61 family		4
PRJNA872862	SAMN34728890	BfR-CA-16349	Vietnam	broiler, feces	CG325	2017-10-09	Campylobacter jejuni	16	>64	<=1	64	0.5	1								CIP, NAL, TET	2-fold	GyrA_T86I		50S_L22_A103V					tet(O/M/O)																	blaOXA-184		4
PRJNA872862	SAMN34728891	BfR-CA-16350	Vietnam	broiler, feces	CG329	2017-10-09	Campylobacter jejuni	>16	>64	<=1	>64	0.5	1								CIP, NAL, TET	2-fold	GyrA_T86I		50S_L22_A103V			tet(O)																					3
PRJNA872862	SAMN34728892	BfR-CA-16351	Vietnam	broiler, feces	CG330	2017-10-09	Campylobacter coli	16	>64	4	>64	>16	2	256	>1024		128	2	>512		CIP, GEN, NAL, TET	3-fold	GyrA_T86I							tet(O/M/O)			aph(2'')-If							aph(3')-IIIa	aad9		catA13				blaOXA-193		7
PRJNA872862	SAMN34728893	BfR-CA-16352	Vietnam	broiler, feces	CG338	2017-10-09	Campylobacter coli	16	64	>128	>64	>16	>16	>512	>1024		64	8	>512		CIP, ERY, GEN, NAL, STR, TET	4-fold	GyrA_T86I	23S_A2075G						tet(O/M/O)			aph(2'')-If					RpsL_K43R		aph(3')-IIIa	aad9		catA13				blaOXA-61 family		9
PRJNA872862	SAMN34728894	BfR-CA-16353	Vietnam	broiler, feces	CG348	2017-11-02	Campylobacter coli	>16	>64	>128	>64	>16	>16	64	>1024		16		>512		CIP, ERY, GEN, NAL, STR, TET	4-fold	GyrA_T86I			erm(B)				tet(O/M/O) + tet(O)x				aac(6')-Ie/aph(2'')-Ia		aadE1				aph(3')-IIIa	aad9						blaOXA-193		8
PRJNA872862	SAMN34728895	BfR-CA-16354	Vietnam	broiler, feces	CG352	2017-11-02	Campylobacter coli	16	64	4	>64	1	2								CIP, NAL, TET	2-fold	GyrA_T86I		50S_L22_A103V					tet(O/M/O)																	blaOXA-193		4
PRJNA872862	SAMN34728896	BfR-CA-16360	Vietnam	broiler, feces	CG324	2017-10-09	Campylobacter jejuni	>16	>64	2	>64	1	2								CIP, NAL, TET	2-fold	GyrA_T86I		50S_L22_A103V					tet(O/M/O)																	blaOXA-184		4
PRJNA872862	SAMN34728897	BfR-CA-16361	Vietnam	broiler, feces	CG326	2017-10-09	Campylobacter jejuni	>16	>64	<=1	>64	0.5	1								CIP, NAL, TET	2-fold	GyrA_T86I		50S_L22_A103V					tet(O/M/O)																	blaOXA-193		4
PRJNA872862	SAMN34728898	BfR-CA-16362	Vietnam	broiler, feces	CG327	2017-10-09	Campylobacter jejuni	>16	>64	<=1	>64	1	1								CIP, NAL, TET	2-fold	GyrA_T86I		50S_L22_A103V					tet(O/M/O)																	blaOXA-193		4
PRJNA872862	SAMN34728899	BfR-CA-16365	Vietnam	broiler, feces	CG332	2017-10-09	Campylobacter jejuni	>16	>64	<=1	>64	0.5	>16		8				>512		CIP, NAL, STR, TET	3-fold	GyrA_T86I					tet(O)x		tet(O/M/O)						aadE1					aad9						blaOXA-193		6
PRJNA872862	SAMN34728900	BfR-CA-16370	Vietnam	broiler, feces	CG344	2017-10-09	Campylobacter jejuni	>16	>64	<=1	>64	0.5	1								CIP, NAL, TET	2-fold	GyrA_T86I					tet(O)																			blaOXA-193		3
PRJNA872862	SAMN34728901	BfR-CA-16372	Vietnam	broiler, feces	CG346	2017-10-09	Campylobacter coli	16	64	4	>64	>16	>16	32	>1024		8				CIP, GEN, NAL, STR, TET	3-fold	GyrA_T86I					tet(O) + tet(O)x						aac(6')-Ie/aph(2'')-Ia		aadE1											blaOXA-193		5
PRJNA872862	SAMN34728902	BfR-CA-16373	Vietnam	broiler, feces	CG349	2017-11-02	Campylobacter jejuni	>16	>64	2	>64	1	2								CIP, NAL, TET	2-fold	GyrA_T86I		50S_L22_A103V			tet(O)																			blaOXA-193		4
PRJNA872862	SAMN34728903	BfR-CA-16374	Vietnam	broiler, feces	CG350	2017-11-02	Campylobacter jejuni	>16	>64	2	>64	0.5	1								CIP, NAL, TET	2-fold	GyrA_T86I							tet(O/M/O)																	blaOXA-193		3
PRJNA872862	SAMN34728904	BfR-CA-16375	Vietnam	broiler, feces	CG351	2017-11-02	Campylobacter jejuni	>16	>64	<=1	>64	0.5	2								CIP, NAL, TET	2-fold	GyrA_T86I		50S_L22_A103V			tet(O)																					3
PRJNA872862	SAMN34728905	BfR-CA-16376	Vietnam	broiler, feces	CG353	2017-11-02	Campylobacter coli	16	>64	2	>64	>16	>16	512	>1024		64	4	>512		CIP, GEN, NAL, STR, TET	3-fold	GyrA_T86I							tet(O/M/O)			aph(2'')-If				aadE-Cc			aph(3')-IIIa	aad9		catA13				blaOXA-193		8
PRJNA872862	SAMN34728906	BfR-CA-16378	Vietnam	broiler, feces	CG355	2017-11-02	Campylobacter jejuni	8	>64	<=1	>64	0.5	1								CIP, NAL, TET	2-fold	GyrA_T86I							tet(O/M/O)																	blaOXA-460		3
PRJNA872862	SAMN34728907	BfR-CA-16381	Vietnam	broiler, feces	CG361	2017-11-02	Campylobacter jejuni	<=0,12	4	<=1	>64	0.5	1								TET	1-fold								tet(O/M/O)																	blaOXA-193		2
PRJNA872862	SAMN34728908	BfR-CA-16383	Vietnam	broiler, feces	CG363	2017-11-02	Campylobacter jejuni	4	>64	<=1	64	0.5	1								CIP, NAL, TET	2-fold	GyrA_T86I		50S_L22_A103V			tet(O)																					3
PRJNA872862	SAMN34728909	BfR-CA-16385	Vietnam	broiler, feces	CG337	2017-10-09	Campylobacter jejuni	>16	>64	2	>64	>16	2	256	>1024		64	8	>512		CIP, GEN, NAL, TET	3-fold	GyrA_T86I		50S_L22_A103V			tet(O)					aph(2'')-If							aph(3')-IIIa	aad9		catA13				blaOXA-193		8
PRJNA872862	SAMN34728910	BfR-CA-16387	Vietnam	broiler, feces	CG341	2017-10-09	Campylobacter jejuni	>16	>64	<=1	>64	0.5	1								CIP, NAL, TET	2-fold	GyrA_T86I		50S_L22_A103V			tet(O)																			blaOXA-61 family		4
PRJNA872862	SAMN34728911	BfR-CA-16389	Vietnam	broiler, feces	CG357	2017-11-02	Campylobacter jejuni	>16	>64	4	>64	>16	2	256	>1024		64	8	>512		CIP, GEN, NAL, TET	3-fold	GyrA_T86I		50S_L22_A103V			tet(O)					aph(2'')-If							aph(3')-IIIa	aad9		catA13				blaOXA-193		8
PRJNA872862	SAMN34728912	BfR-CA-16491	Germany	broiler, cecum		2018-08-20	Campylobacter jejuni	8	64	<=1	>64	0.5	0.5								CIP, NAL, TET	2-fold	GyrA_T86I		50S_L22_A103V			tet(O)-	tet(O/32/O)																				3
PRJNA872862	SAMN34728913	BfR-CA-16671	Germany	broiler, meat		2018-09-19	Campylobacter coli	>16	>64	>128	>64	0.5	>16								CIP, ERY, NAL, STR, TET	4-fold	GyrA_T86I	23S_A2075G	50S_L22_A103V			tet(O)									aadE-Cc										blaOXA-193		6
PRJNA872862	SAMN34728914	BfR-CA-16677	Germany	broiler, cecum		2018-10-11	Campylobacter jejuni	>16	64	>128	>64	0.25	>16	>512	>1024	256					CIP, ERY, NAL, STR, TET	4-fold	GyrA_T86I	23S_A2075G				tet(O)								aadE3				aph(3')-IIIa							blaOXA-184 family	sat4	6
PRJNA872862	SAMN34728915	BfR-CA-16708	Germany	broiler, cecum		2018-09-25	Campylobacter coli	16	64	>128	>64	0.5	>16	>512	>1024	128					CIP, ERY, NAL, STR, TET	4-fold	GyrA_T86I	23S_A2075G	50S_L22_A103V			tet(O)								aadE3				aph(3')-IIIa							blaOXA-193	sat4	7
PRJNA872862	SAMN34728916	BfR-CA-16732	Germany	turkey, cecum		2018-09-10	Campylobacter coli	16	64	>128	>64	0.5	>16								CIP, ERY, NAL, STR, TET	4-fold	GyrA_T86I	23S_A2075G				tet(O)									aadE-Cc										blaOXA-193		5
PRJNA872862	SAMN34728917	BfR-CA-16737	Germany	turkey, cecum		2018-09-18	Campylobacter jejuni	>16	>64	<=1	>64	0.25	1	>512	>1024	256					CIP, NAL, TET	2-fold	GyrA_T86I						tet(O/32/O) + tet(O)x							aadE2_D1-415				aph(3')-IIIa							blaOXA-184 family	sat4	5
PRJNA872862	SAMN34728918	BfR-CA-16743	Germany	turkey, cecum		2018-09-25	Campylobacter coli	>16	>64	>128	64	1	>16								CIP, ERY, NAL, STR, TET	4-fold	GyrA_T86I	23S_A2075G				tet(O)									aadE-Cc										blaOXA-489		5
PRJNA595957	SAMN13577915	BfR-CA-16767	Germany	turkey, cecum		2018-09-18	Campylobacter coli	>16	64	<=1	>64	0.25	0.5	>512	>1024	8					CIP, NAL, TET	2-fold	GyrA_T86I					tet(O)												aph(3')-IIIa							blaOXA-193	sat4	5
PRJNA872862	SAMN34728919	BfR-CA-16783	Germany	broiler, cecum		2018-10-22	Campylobacter jejuni	8	>64	2	>64	0.5	2								CIP, NAL, TET	2-fold	GyrA_T86I					tet(O)																			blaOXA-461		3
PRJNA872862	SAMN34728920	BfR-CA-16800	Germany	broiler, meat		2018-10-23	Campylobacter jejuni	<=0,12	2	<=1	<=0,5	0.5	1								sensitive	sensitive																									blaOXA-193		1
PRJNA595957	SAMN13577916	BfR-CA-16822	Germany	turkey, cecum		2018-10-08	Campylobacter coli	16	>64	<=1	>64	0.5	1								CIP, NAL, TET	2-fold	GyrA_T86I		50S_L22_A103V			tet(O)																			blaOXA-193		4
PRJNA872862	SAMN34728921	BfR-CA-16831	Germany	turkey, cecum		2018-10-16	Campylobacter coli	16	64	>128	>64	0.5	>16	>512	>1024	128					CIP, ERY, NAL, STR, TET	4-fold	GyrA_T86I	23S_A2075G	50S_L22_A103V			tet(O)								aadE3				aph(3')-IIIa							blaOXA-193	sat4	7
PRJNA595957	SAMN13577917	BfR-CA-16834	Germany	turkey, cecum		2018-10-15	Campylobacter coli	16	>64	<=1	>64	0.5	1	512	>1024	512					CIP, NAL, TET	2-fold	GyrA_T86I		50S_L22_A103V			tet(O)								aadE2_D1-415				aph(3')-IIIa							blaOXA-193	sat4	7
PRJNA872862	SAMN34728922	BfR-CA-16888	Germany	broiler, meat		2018-10-16	Campylobacter jejuni	8	>64	<=1	64	0.25	0.5								CIP, NAL, TET	2-fold	GyrA_T86I		50S_L22_A103V			tet(O)-	tet(O/32/O)																		blaOXA-595		4
PRJNA872862	SAMN34728923	BfR-CA-16930	Germany	broiler, meat		2018-11-22	Campylobacter jejuni	16	>64	<=1	>64	0.5	2								CIP, NAL, TET	2-fold	GyrA_T86I					tet(O)																			blaOXA-193		3
PRJNA595957	SAMN13577918	BfR-CA-16942	Germany	turkey, meat		2018-11-21	Campylobacter coli	16	64	2	2	1	2	512	8	<=1	<=2	2	8	8	CIP, NAL	1-fold	GyrA_T86I									tet(W)_G511A, G1736A; p.D171N, G579D															blaOXA-584		3
PRJNA872862	SAMN34728924	BfR-CA-17056	Germany	turkey, cecum		2018-11-13	Campylobacter coli	>16	64	>128	>64	1	>16								CIP, ERY, NAL, STR, TET	4-fold	GyrA_T86I	23S_A2075G				tet(O)									aadE-Cc										blaOXA-193		5
PRJNA872862	SAMN34728925	BfR-CA-17071	Germany	turkey, cecum		2018-11-26	Campylobacter coli	>16	>64	>128	>64	0.5	>16			<=1			>512		CIP, ERY, NAL, STR, TET	4-fold	GyrA_T86I	23S_A2075G	50S_L22_A103V			tet(O)								aadE1					aad9						blaOXA-193		7
PRJNA595957	SAMN13577919	BfR-CA-17078	Germany	turkey, cecum		2018-11-27	Campylobacter coli	0.5	8	<=1	<=0,5	0.5	2								sensitive	sensitive			50S_L22_A103V			tet(O)_G1475A; p.W492Ter	tet(O/32/O)_G1475A; p.W492Ter																				2
PRJNA872862	SAMN34728926	BfR-CA-17105	Germany	turkey, meat		2018-12-06	Campylobacter jejuni	<=0,12	4	<=1	>64	0.5	1								TET	1-fold						tet(O) x2																			blaOXA-630		3
PRJNA872862	SAMN34728927	BfR-CA-17107	Germany	turkey, meat		2018-05-07	Campylobacter jejuni	>16	>64	<=1	64	0.5	1								CIP, NAL, TET	2-fold	GyrA_T86I					tet(O)																			blaOXA-184 family		3
PRJNA595957	SAMN13577920	BfR-CA-17110	Germany	turkey, meat		2018-05-15	Campylobacter coli	8	>64	<=1	>64	1	2								CIP, NAL, TET	2-fold	GyrA_T86I		50S_L22_A103V			tet(O)-	tet(O/32/O)																		blaOXA-489		4
PRJNA872862	SAMN34728928	BfR-CA-17153	Germany	broiler, egg		2019-02-08	Campylobacter coli	16	64	<=1	<=0,5	0.5	2								CIP, NAL	1-fold	GyrA_T86I																								blaOXA-61 family		2
PRJNA872862	SAMN34728929	BfR-CA-17156	Germany	broiler, meat		2019-02-04	Campylobacter jejuni	>16	>64	<=1	>64	0.5	1								CIP, NAL, TET	2-fold	GyrA_T86I					tet(O)																			blaOXA-193		3
PRJNA872862	SAMN34728930	BfR-CA-17157	Germany	broiler, meat		2019-01-24	Campylobacter jejuni	>16	>64	<=1	<=0,5	0.5	2								CIP, NAL	1-fold	GyrA_T86I		50S_L22_A103V																						blaOXA-184		3
PRJNA872862	SAMN34728931	BfR-CA-17159	Germany	broiler, meat		2019-02-05	Campylobacter coli	8	>64	<=1	>64	1	2								CIP, NAL, TET	2-fold	GyrA_T86I					tet(O)																			blaOXA-489		3
PRJNA872862	SAMN34728932	BfR-CA-17160	Germany	broiler, meat		2019-02-05	Campylobacter jejuni	<=0,12	4	<=1	<=0,5	0.5	1								sensitive	sensitive			50S_L22_A103V																								1
PRJNA872862	SAMN34728933	BfR-CA-17230	Germany	turkey, cecum		2018-12-03	Campylobacter coli	16	64	>128	>64	0.5	>16	512	>1024	256					CIP, ERY, NAL, STR, TET	4-fold	GyrA_T86I	23S_A2075G				tet(O)-	tet(O/32/O)							aadE3				aph(3')-IIIa							blaOXA-489	sat4	6
PRJNA872862	SAMN34728934	BfR-CA-17247	Germany	broiler, meat		2019-04-11	Campylobacter coli	16	>64	<=1	>64	1	2								CIP, NAL, TET	2-fold	GyrA_T86I					tet(O)																			blaOXA-193		3
PRJNA872862	SAMN34728935	BfR-CA-17249	Germany	broiler, egg		2019-05-06	Campylobacter coli	<=0,12	4	<=1	>64	1	2								TET	1-fold						tet(O)																			blaOXA-489		2
PRJNA872862	SAMN34728936	BfR-CA-17288	Germany	broiler, meat		2019-06-11	Campylobacter jejuni	4	2	<=1	32	0.25	0.5								CIP, TET	2-fold	GyrA_T86V					tet(O)																			blaOXA-193		3
PRJNA872862	SAMN34728937	BfR-CA-17356	Germany	broiler, meat		2019-07-15	Campylobacter jejuni	8	>64	<=1	16	0.5	2								CIP, NAL, TET	2-fold	GyrA_T86I					tet(O)																			blaOXA-193		3
PRJNA872862	SAMN34728938	BfR-CA-17379	Germany	broiler, meat		2019-07-17	Campylobacter jejuni	>16	>64	<=1	>64	0.25	1								CIP, NAL, TET	2-fold	GyrA_T86I					tet(O)																			blaOXA-193		3
PRJNA872862	SAMN34728939	BfR-CA-17395	Germany	broiler, meat		2019-08-06	Campylobacter jejuni	16	>64	<=1	>64	0.5	2								CIP, NAL, TET	2-fold	GyrA_T86I					tet(O)																			blaOXA-193		3
PRJNA872862	SAMN34728940	BfR-CA-17405	Germany	broiler, meat		2019-08-15	Campylobacter jejuni	16	>64	<=1	>64	0.5	>16	256	>1024	256					CIP, NAL, STR, TET	3-fold	GyrA_T86I		50S_L22_A103V			tet(O)-	tet(O/32/O)							aadE3				aph(3')-IIIa							blaOXA-193	sat4	6
PRJNA872862	SAMN34728941	BfR-CA-17407	Germany	broiler, skin		2019-08-19	Campylobacter jejuni	8	>64	<=1	64	0.25	1								CIP, NAL, TET	2-fold	GyrA_T86I					tet(O)																					2
PRJNA872862	SAMN34728942	BfR-CA-17415	Germany	broiler, meat		2019-08-26	Campylobacter jejuni	>16	>64	<=1	>64	0.5	>16	256	1024	128					CIP, NAL, STR, TET	3-fold	GyrA_T86I					tet(O)-	tet(O/32/O)							aadE3				aph(3')-IIIa							blaOXA-193	sat4	5
PRJNA872862	SAMN34728943	BfR-CA-17424	Germany	broiler, skin		2019-09-02	Campylobacter jejuni	8	>64	<=1	<=0,5	0.5	2								CIP, NAL	1-fold	GyrA_T86I																								blaOXA-449		2
PRJNA872862	SAMN34728944	BfR-CA-17549	Germany	broiler, meat		2019-10-29	Campylobacter jejuni	>16	>64	<=1	>64	0.5	>16	256	>1024	256					CIP, NAL, STR, TET	3-fold	GyrA_T86I					tet(O)-	tet(O/32/O)							aadE3				aph(3')-IIIa							blaOXA-193	sat4	5
PRJNA872862	SAMN34728945	BfR-CA-17788	Germany	broiler, meat		2020-01-08	Campylobacter jejuni	16	>64	<=1	>64	0.5	>16	256	>1024	256					CIP, NAL, STR, TET	3-fold	GyrA_T86I		50S_L22_A103V			tet(O)-	tet(O/32/O)							aadE3				aph(3')-IIIa							blaOXA-193	sat4	6
PRJNA872862	SAMN34728946	BfR-CA-17799	Germany	broiler, meat		2020-01-16	Campylobacter jejuni	8	>64	<=1	>64	0.5	2								CIP, NAL, TET	2-fold	GyrA_T86I					tet(O)																			blaOXA-461		3
PRJNA872862	SAMN34728947	BfR-CA-17805	Germany	poultry, meat		2020-01-29	Campylobacter jejuni	16	>64	<=1	>64	0.5	1								CIP, NAL, TET	2-fold	GyrA_T86I					tet(O)																			blaOXA-193		3
PRJNA872862	SAMN34728948	BfR-CA-17822	Germany	broiler, meat		2020-02-04	Campylobacter jejuni	16	>64	2	>64	0.5	>16	256	>1024	256					CIP, NAL, STR, TET	3-fold	GyrA_T86I		50S_L22_A103V			tet(O)-	tet(O/32/O)							aadE3				aph(3')-IIIa							blaOXA-193	sat4	6
PRJNA872862	SAMN34728949	BfR-CA-17824	Germany	broiler, meat		2020-02-03	Campylobacter jejuni	16	>64	<=1	>64	0.5	1								CIP, NAL, TET	2-fold	GyrA_T86I					tet(O)																			blaOXA-193		3
PRJNA872862	SAMN34728950	BfR-CA-17827	Germany	broiler, egg		2020-01-29	Campylobacter coli	16	64	<=1	>64	0.5	1								CIP, NAL, TET	2-fold	GyrA_T86I					tet(O)																			blaOXA-450		3
PRJNA872862	SAMN34728951	BfR-CA-17832	Germany	broiler, meat		2020-02-13	Campylobacter jejuni	8	>64	<=1	64	0.5	1								CIP, NAL, TET	2-fold	GyrA_T86I		50S_L22_A103V			tet(O)-	tet(O/32/O)																		blaOXA-595		4
PRJNA872862	SAMN34728952	BfR-CA-17836	Germany	broiler, meat		2020-02-18	Campylobacter coli	8	>64	<=1	>64	0.5	2								CIP, NAL, TET	2-fold	GyrA_T86I					tet(O)-	tet(O/32/O)																		blaOXA-489		3
PRJNA872862	SAMN34728953	BfR-CA-17840	Germany	broiler, meat		2020-02-17	Campylobacter jejuni	<=0,12	4	<=1	<=0,5	0.5	2								sensitive	sensitive																									blaOXA-193		1
PRJNA872862	SAMN34728954	BfR-CA-17860	Germany	broiler, meat		2020-02-27	Campylobacter jejuni	16	>64	<=1	64	0.5	1								CIP, NAL, TET	2-fold	GyrA_T86I					tet(O)																			blaOXA-460		3
PRJNA872862	SAMN34728955	BfR-CA-17861	Germany	turkey, cecum		2020-03-03	Campylobacter coli	16	>64	>128	>64	1	4								CIP, ERY, NAL, TET	3-fold	GyrA_T86I	23S_A2075G				tet(O)									aadE-Cc_ΔA558; p.A187LfsTer188										blaOXA-193		5
PRJNA872862	SAMN34728956	BfR-CA-17869	Germany	broiler, meat		2020-03-10	Campylobacter jejuni	<=0,12	4	<=1	<=0,5	1	2								sensitive	sensitive																									blaOXA-447		1
PRJNA872862	SAMN34728957	BfR-CA-17890	Germany	broiler, meat		2020-03-10	Campylobacter jejuni	16	>64	<=1	>64	0.5	>16	256	>1024	256	<=2	2		8	CIP, NAL, STR, TET	3-fold	GyrA_T86I		50S_L22_A103V			tet(O)-	tet(O/32/O)							aadE3				aph(3')-IIIa							blaOXA-193	sat4	6
PRJNA872862	SAMN34728958	BfR-CA-17905	Germany	turkey, cecum		2020-03-17	Campylobacter coli	16	64	<=1	64	1	2								CIP, NAL, TET	2-fold	GyrA_T86I					tet(O)																			blaOXA-193		3
PRJNA872862	SAMN34728959	BfR-CA-17949	Germany	broiler, liver		2020-04-21	Campylobacter coli	<=0,12	4	<=1	<=0,5	0.5	1								sensitive	sensitive																											0
PRJNA872862	SAMN34728960	BfR-CA-17950	Germany	broiler, liver		2020-04-21	Campylobacter coli	<=0,12	4	<=1	<=0,5	0.5	2								sensitive	sensitive																											0
PRJNA872862	SAMN34728961	BfR-CA-17951	Germany	broiler, skin		2020-05-08	Campylobacter coli	<=0,12	4	<=1	<=0,5	0.5	2								sensitive	sensitive																									blaOXA-193		1
PRJNA872862	SAMN34728962	BfR-CA-17959	Germany	broiler, skin		2020-05-08	Campylobacter jejuni	16	>64	<=1	<=0,5	0.5	1								CIP, NAL	1-fold	GyrA_T86I																								blaOXA-193		2
PRJNA872862	SAMN34728963	BfR-CA-17965	Germany	broiler, cecum		2020-05-11	Campylobacter coli	>16	64	>128	>64	1	4	512	>1024	128					CIP, ERY, NAL, TET	3-fold	GyrA_T86I	23S_A2075G	50S_L22_A103V			tet(O)												aph(3')-IIIa							blaOXA-193	sat4	7
PRJNA872862	SAMN34728964	BfR-CA-17971	Germany	turkey, cecum		2020-04-21	Campylobacter coli	8	>64	<=1	>64	1	4								CIP, NAL, TET	2-fold	GyrA_T86I					tet(O)																			blaOXA-193		3
PRJNA872862	SAMN34728965	BfR-CA-17991	Germany	broiler, skin		2020-05-08	Campylobacter coli	<=0,12	8	2	<=0,5	0.25	1								sensitive	sensitive																									blaOXA-193		1
PRJNA872862	SAMN34728966	BfR-CA-17992	Germany	broiler, cecum		2020-05-08	Campylobacter coli	<=0,12	4	<=1	<=0,5	0.5	1								sensitive	sensitive																									blaOXA-193		1
PRJNA872862	SAMN34728967	BfR-CA-18000	Germany	broiler, skin		2020-05-23	Campylobacter coli	>16	>64	>128	>64	0.5	2	>512	>1024	32					CIP, ERY, NAL, TET	3-fold	GyrA_T86I	23S_A2075G	50S_L22_A103V			tet(O)												aph(3')-IIIa							blaOXA-193	sat4	7
PRJNA872862	SAMN34728968	BfR-CA-18036	Germany	turkey, cecum		2020-05-27	Campylobacter coli	16	64	>128	>64	0.5	2	512	>1024	64					CIP, ERY, NAL, TET	3-fold	GyrA_T86I	23S_A2075G	50S_L22_A103V			tet(O)												aph(3')-IIIa							blaOXA-193	sat4	7
PRJNA872862	SAMN34728969	BfR-CA-18037	Germany	broiler, meat		2020-05-26	Campylobacter jejuni	16	>64	<=1	>64	0.25	0.5								CIP, NAL, TET	2-fold	GyrA_T86I					tet(O)																			blaOXA-460		3
PRJNA872862	SAMN34728970	BfR-CA-18038	Germany	broiler, meat		2020-05-06	Campylobacter jejuni	16	>64	<=1	<=0,5	0.5	1								CIP, NAL	1-fold	GyrA_T86I																								blaOXA-61		2
PRJNA872862	SAMN34728971	BfR-CA-18039	Germany	broiler, meat		2020-06-02	Campylobacter jejuni	16	>64	<=1	>64	0.5	1								CIP, NAL, TET	2-fold	GyrA_T86I		50S_L22_A103V			tet(O)-	tet(O/32/O)																				3
PRJNA872862	SAMN34728972	BfR-CA-18045	Germany	broiler, meat		2020-06-08	Campylobacter coli	<=0,12	4	<=1	<=0,5	0.5	2								sensitive	sensitive																									blaOXA-489		1
PRJNA872862	SAMN34728973	BfR-CA-18060	Germany	broiler, egg		2020-06-10	Campylobacter jejuni	<=0,12	2	<=1	64	0.5	1								TET	1-fold						tet(O)-	tet(O/32/O)																		blaOXA-193		2
PRJNA872862	SAMN34728974	BfR-CA-18061	Germany	broiler, meat		2020-06-15	Campylobacter jejuni	8	>64	<=1	>64	0.5	1								CIP, NAL, TET	2-fold	GyrA_T86I					tet(O)																			blaOXA-460		3
PRJNA872862	SAMN34728975	BfR-CA-18064	Germany	broiler, liver		2020-04-21	Campylobacter jejuni	16	>64	<=1	>64	0.5	2								CIP, NAL, TET	2-fold	GyrA_T86I					tet(O)																			blaOXA-193		3
PRJNA872862	SAMN34728976	BfR-CA-18096	Germany	broiler, meat		2020-06-24	Campylobacter jejuni	8	>64	<=1	8	0.5	1								CIP, NAL, TET	2-fold	GyrA_T86I		50S_L22_A103V			tet(O)																			blaOXA-193		4
PRJNA872862	SAMN34728977	BfR-CA-18102	Germany	broiler, skin		2020-06-29	Campylobacter coli	>16	>64	8	>64	1	4								CIP, NAL, TET	2-fold	GyrA_T86I		50S_L22_A103V			tet(O)																			blaOXA-489		4
PRJNA872862	SAMN34728978	BfR-CA-18104	Germany	broiler, meat		2020-06-22	Campylobacter jejuni	0.25	4	<=1	<=0,5	1	2								sensitive	sensitive																									blaOXA-193		1
PRJNA872862	SAMN34728979	BfR-CA-18143	Germany	broiler, meat		2020-07-06	Campylobacter jejuni	<=0,12	4	<=1	<=0,5	0.5	>16	>512	>1024	128					STR	1-fold														aadE3				aph(3')-IIIa							blaOXA-184	sat4	3
PRJNA872862	SAMN34728980	BfR-CA-18167	Germany	broiler, meat		2020-07-06	Campylobacter jejuni	8	>64	<=1	<=0,5	0.5	1								CIP, NAL	1-fold	GyrA_T86I		50S_L22_A103V																								2
PRJNA872862	SAMN34728981	BfR-CA-18197	Germany	broiler, meat		2020-07-21	Campylobacter jejuni	<=0,12	4	<=1	<=0,5	1	2	8	4	<=1	<=2	1	8	4	sensitive	sensitive																											0
PRJNA872862	SAMN34728982	BfR-CA-18248	Germany	broiler, meat		2020-06-30	Campylobacter jejuni	<=0,12	8	<=1	<=0,5	0.5	1								sensitive	sensitive																									blaOXA-193		1
PRJNA872862	SAMN34728983	BfR-CA-18264	Germany	broiler, egg		2020-07-22	Campylobacter coli	0.25	8	2	<=0,5	1	1								sensitive	sensitive																									blaOXA-450		1
PRJNA872862	SAMN34728984	BfR-CA-18277	Germany	broiler, meat		2020-07-08	Campylobacter jejuni	16	>64	<=1	>64	0.5	>16	512	>1024	128					CIP, NAL, STR, TET	3-fold	GyrA_T86I		50S_L22_A103V			tet(O)-	tet(O/32/O)							aadE3				aph(3')-IIIa							blaOXA-193	sat4	6
PRJNA872862	SAMN34728985	BfR-CA-18280	Germany	broiler, meat		2020-07-20	Campylobacter jejuni	16	>64	<=1	>64	0.5	>16	512	>1024	128					CIP, NAL, STR, TET	3-fold	GyrA_T86I		50S_L22_A103V			tet(O)-	tet(O/32/O)							aadE3				aph(3')-IIIa							blaOXA-193	sat4	6
PRJNA872862	SAMN34728986	BfR-CA-18322	Germany	broiler, meat		2020-07-22	Campylobacter jejuni	0.25	4	<=1	<=0,5	1	2								sensitive	sensitive																									blaOXA-61		1
PRJNA872862	SAMN34728987	BfR-CA-18353	Germany	turkey, cecum		2020-07-27	Campylobacter coli	16	64	<=1	2	0.5	1								CIP, NAL	1-fold	GyrA_T86I									tet(W)_G511A, G1736A; p.D171N, G579D															blaOXA-584		3
PRJNA872862	SAMN34728988	BfR-CA-18372	Germany	broiler, meat		2020-08-11	Campylobacter jejuni	<=0,12	4	<=1	>64	0.5	1								TET	1-fold						tet(O)																			blaOXA-193		2
PRJNA872862	SAMN34728989	BfR-CA-18391	Germany	broiler, meat		2020-08-10	Campylobacter jejuni	16	>64	<=1	64	0.5	1	512							CIP, NAL, TET	2-fold	GyrA_T86I		50S_L22_A103V			tet(O)-	tet(O/32/O)																		blaOXA-193		4
PRJNA872862	SAMN34728990	BfR-CA-18407	Germany	broiler, meat		2020-08-11	Campylobacter jejuni	16	>64	<=1	<=0,5	0.5	0.5	32	>1024	64					CIP, NAL	1-fold	GyrA_T86I																	aph(3')-IIIa							blaOXA-193	sat4	4
PRJNA872862	SAMN34728991	BfR-CA-18408	Germany	duck, meat		2020-08-12	Campylobacter coli	16	>64	<=1	>64	0.5	2		>1024	<=1					CIP, NAL, TET	2-fold	GyrA_T86I					tet(O)												aph(3')-IIIa									3
PRJNA872862	SAMN34728992	BfR-CA-18548	Germany	broiler, meat		2020-08-24	Campylobacter jejuni	8	>64	<=1	>64	0.25	0.5								CIP, NAL, TET	2-fold	GyrA_T86I		50S_L22_A103V				tet(O/32/O) + tet(O)x																		blaOXA-61 family		3
PRJNA872862	SAMN34728993	BfR-CA-18564	Germany	broiler, meat		2020-08-31	Campylobacter jejuni	16	>64	<=1	>64	0.5	16	256	>1024	256					CIP, NAL, STR, TET	3-fold	GyrA_T86I		50S_L22_A103V			tet(O)-	tet(O/32/O)							aadE3				aph(3')-IIIa							blaOXA-193	sat4	6
PRJNA872862	SAMN34728994	BfR-CA-18580	Germany	broiler, meat		2020-09-08	Campylobacter jejuni	16	>64	<=1	>64	0.5	1								CIP, NAL, TET	2-fold	GyrA_T86I					tet(O)																			blaOXA-460		3
PRJNA872862	SAMN34728995	BfR-CA-18585	Germany	broiler, meat		2020-09-01	Campylobacter jejuni	16	>64	<=1	>64	0.5	>16	128	>1024	256	<=2	2	16	8	CIP, NAL, STR, TET	3-fold	GyrA_T86I		50S_L22_A103V			tet(O)-	tet(O/32/O)							aadE3				aph(3')-IIIa							blaOXA-193	sat4	6
PRJNA872862	SAMN34728996	BfR-CA-18592	Germany	broiler, skin		2020-08-25	Campylobacter coli	>16	>64	<=1	>64	0.5	1	>512	>1024	32					CIP, NAL, TET	2-fold	GyrA_T86I					tet(O)												aph(3')-IIIa							blaOXA-193	sat4	5
PRJNA872862	SAMN34728997	BfR-CA-18665	Germany	broiler, meat		2020-09-02	Campylobacter jejuni	>16	>64	4	<=0,5	0.5	>16	256	>1024	256					CIP, NAL, STR	2-fold	GyrA_T86I													aadE3				aph(3')-IIIa							blaOXA-193	sat4	4
PRJNA872862	SAMN34728998	BfR-CA-18683	Vietnam	broiler, feces	CG96	2016-12-25	Campylobacter jejuni	>16	>64	<=1	>64	0.5	1								CIP, NAL, TET	2-fold	GyrA_T86I							tet(O/M/O)																	blaOXA-193		3
PRJNA872862	SAMN34728999	BfR-CA-18684	Vietnam	broiler, feces	CG110	2017-01-12	Campylobacter jejuni	>16	>64	<=1	>64	>16	1				64		>512		CIP, GEN, NAL, TET	3-fold	GyrA_T86I							tet(O/M/O)			aph(2'')-If							aph(3')-IIIa	aad9		catA13				blaOXA-193		7
PRJNA872862	SAMN34729000	BfR-CA-18685	Vietnam	broiler, feces	CG118	2017-01-12	Campylobacter coli	>16	>64	>128	>64	0.5	>16		>1024		64		>512		CIP, ERY, NAL, STR, TET	4-fold	GyrA_T86I	23S_A2075G						tet(O/M/O)							aadE-Cc			aph(3')-IIIa	aad9		catA13				blaOXA-193		8
PRJNA872862	SAMN34729001	BfR-CA-18686	Vietnam	broiler, feces	CG136	2017-02-13	Campylobacter jejuni	>16	>64	<=1	>64	0.5	1								CIP, NAL, TET	2-fold	GyrA_T86I		50S_L22_A103V					tet(O/M/O)																	blaOXA-193		4
PRJNA872862	SAMN34729002	BfR-CA-18687	Vietnam	broiler, feces	CG138	2017-02-13	Campylobacter coli	>16	>64	>128	>64	>16	>16				128		512		CIP, ERY, GEN, NAL, STR, TET	4-fold	GyrA_T86I		50S_L22_A103V	erm(B)				tet(O/M/O) + tet(O)x			aph(2'')-If			aadE1				aph(3')-IIIa	aad9		catA13				blaOXA-193		9
PRJNA872862	SAMN34729003	BfR-CA-18689	Vietnam	broiler, feces	CG146	2017-03-10	Campylobacter jejuni	>16	>64	<=1	>64	>16	0.5	>512	>1024	<=1	>128	>16	8	64	CIP, GEN, NAL, TET	3-fold	GyrA_T86I				lnu(C)			tet(O/M/O)	tet(L)		aph(2'')-If							aph(3')-IIIa		catA9			optrA	fexA	blaOXA-184		10
PRJNA872862	SAMN34729004	BfR-CA-18691	Vietnam	broiler, feces	CG199	2017-04-09	Campylobacter jejuni	16	>64	<=1	32	0.5	2								CIP, NAL, TET	2-fold	GyrA_T86I					tet(O)																			blaOXA-193		3
PRJNA872862	SAMN34729005	BfR-CA-18694	Vietnam	broiler, feces	CG243	2017-05-15	Campylobacter coli	16	>64	>128	>64	0,5	>16		>1024		64		>512		CIP, ERY, NAL, STR, TET	4-fold	GyrA_T86I	23S_A2075G						tet(O/M/O)							aadE-Cc			aph(3')-IIIa	aad9		catA13				blaOXA-193		8
PRJNA872862	SAMN34729006	BfR-CA-18695	Vietnam	broiler, feces	CG250	2017-06-18	Campylobacter jejuni	8	>64	<=1	>64	0.5	1								CIP, NAL, TET	2-fold	GyrA_T86I		50S_L22_A103V					tet(O/M/O)																	blaOXA-193		4
PRJNA872862	SAMN34729007	BfR-CA-18717	Vietnam	broiler, feces	CG70	2016-11-24	Campylobacter jejuni	16	>64	<=1	64	0.5	1								CIP, NAL, TET	2-fold	GyrA_T86I		50S_L22_A103V			tet(O)																			blaOXA-193		4
PRJNA872862	SAMN34729008	BfR-CA-18718	Vietnam	broiler, feces	CG210	2017-05-03	Campylobacter coli	>16	>64	2	>64	0.5	1								CIP, NAL, TET	2-fold	GyrA_T86I		50S_L22_A103V			tet(O)																			blaOXA-193		4
PRJNA872862	SAMN34729009	BfR-CA-18719	Vietnam	broiler, feces	CG211	2017-05-03	Campylobacter jejuni	>16	>64	2	>64	0.5	1								CIP, NAL, TET	2-fold	GyrA_T86I		50S_L22_A103V			tet(O)																			blaOXA-193		4
PRJNA872862	SAMN34729010	BfR-CA-18728	Vietnam	broiler, feces	CG251	2017-06-18	Campylobacter coli	>16	>64	>128	>64	>16	>16				128	>16	>512		CIP, ERY, GEN, NAL, STR, TET	4-fold	GyrA_T86I	23S_A2075G						tet(O/M/O) + tet(O)x	tet(L)		aph(2'')-If	aac(6')-Ie/aph(2'')-Ia		aadE1				aph(3')-IIIa	aad9	catA9_G589A; p.A197T	catA13	cat-TC	optrA		blaOXA-193		12
PRJNA872862	SAMN34729011	BfR-CA-18729	Vietnam	broiler, feces	CG254	2017-06-18	Campylobacter jejuni	>16	>64	<=1	>64	0.25	16		1024		128		>512		CIP, NAL, STR, TET	3-fold	GyrA_T86I							tet(O/M/O) + tet(O)x						aadE1				aph(3')-IIIa	aad9		catA13				blaOXA-193		7
PRJNA872862	SAMN34729012	BfR-CA-18731	Vietnam	broiler, feces	CG262	2017-07-16	Campylobacter jejuni	>16	>64	<=1	>64	>16	>16				>128		>512		CIP, GEN, NAL, STR, TET	3-fold	GyrA_T86I							tet(O/M/O) + tet(O)x	tet(L)		aph(2'')-If			aadE1				aph(3')-IIIa	aad9	catA9	catA13				blaOXA-184		10
PRJNA872862	SAMN34729013	BfR-CA-18732	Vietnam	broiler, feces	CG266	2017-07-16	Campylobacter jejuni	>16	>64	<=1	>64	0.5	>16						>512		CIP, NAL, STR, TET	3-fold	GyrA_T86I					tet(O)x		tet(O/M/O)						aadE1					aad9						blaOXA-193		6
PRJNA872862	SAMN34729014	BfR-CA-18734	Vietnam	broiler, feces	CG320	2017-10-09	Campylobacter jejuni	>16	>64	<=1	>64	>16	>16				128		>512		CIP, GEN, NAL, STR, TET	3-fold	GyrA_T86I					tet(O) + tet(O)x					aph(2'')-If			aadE1				aph(3')-IIIa	aad9		catA13				blaOXA-184 family		8
PRJNA872862	SAMN34729015	BfR-CA-18735	Vietnam	broiler, feces	CG364	2017-11-02	Campylobacter jejuni	8	>64	<=1	64	0.5	2								CIP, NAL, TET	2-fold	GyrA_T86I		50S_L22_A103V					tet(O/M/O)																	blaOXA-184		4
PRJNA872862	SAMN34729016	BfR-CA-18736	Vietnam	broiler, feces	CG365	2017-11-02	Campylobacter coli	>16	>64	>128	>64	>16	>16				>128		>512		CIP, ERY, GEN, NAL, STR, TET	4-fold	GyrA_T86I		50S_L22_A103V	erm(B)		tet(O)					aph(2'')-If			aadE1				aph(3')-IIIa	aad9		catA13				blaOXA-193		10
PRJNA872862	SAMN34729017	BfR-CA-18737	Vietnam	broiler, feces	CG366	2017-11-15	Campylobacter coli	16	>64	>128	>64	>16	>16	>512	>1024		128	>16	>512		CIP, ERY, GEN, NAL, STR, TET	4-fold	GyrA_T86I	23S_A2075G						tet(O/M/O)	tet(L)		aph(2'')-If					RpsL_K43R		aph(3')-IIIa	aad9	catA9	catA13		optrA	fexA	blaOXA-193		13
PRJNA872862	SAMN34729018	BfR-CA-18738	Vietnam	broiler, feces	CG367	2017-11-15	Campylobacter coli	>16	>64	>128	>64	>16	>16	>512	>1024		>128	>16	>512		CIP, ERY, GEN, NAL, STR, TET	4-fold	GyrA_T86I	23S_A2075G						tet(O/M/O) + tet(O)x	tet(L)			aac(6')-Ie/aph(2'')-Ia		aadE1		RpsL_K43R		aph(3')-IIIa	aad9	catA9	catA13		optrA	fexA	blaOXA-193		14
PRJNA872862	SAMN34729019	BfR-CA-18743	Germany	broiler, meat		2020-08-18	Campylobacter jejuni	16	>64	<=1	>64	0.5	>16	256	>1024	256					CIP, NAL, STR, TET	3-fold	GyrA_T86I		50S_L22_A103V			tet(O)-	tet(O/32/O)							aadE3				aph(3')-IIIa							blaOXA-193	sat4	6
PRJNA872862	SAMN34729020	BfR-CA-18748	Germany	turkey, cecum		2020-09-04	Campylobacter coli	>16	>64	<=1	>64	0.5	2	>512	>1024	16					CIP, NAL, TET	2-fold	GyrA_T86I					tet(O)												aph(3')-IIIa							blaOXA-193	sat4	5
PRJNA872862	SAMN34729021	BfR-CA-18820	Vietnam	broiler, feces	CG369	2017-11-15	Campylobacter jejuni	>16	>64	<=1	>64	0.5	1								CIP, NAL, TET	2-fold	GyrA_T86I		50S_L22_A103V					tet(O/M/O)																	blaOXA-193		4
PRJNA872862	SAMN34729022	BfR-CA-18821	Vietnam	broiler, feces	CG371	2017-11-15	Campylobacter coli	16	>64	>128	>64	>16	>16	>512	>1024		128	>16	>512		CIP, ERY, GEN, NAL, STR, TET	4-fold	GyrA_T86I	23S_A2075G						tet(O/M/O)	tet(L)		aph(2'')-If					RpsL_K43R		aph(3')-IIIa	aad9	catA9	catA13		optrA	fexA	blaOXA-193		13
PRJNA872862	SAMN34729023	BfR-CA-18822	Vietnam	broiler, feces	CG372	2017-11-15	Campylobacter coli	>16	64	2	>64	1	2								CIP, NAL, TET	2-fold	GyrA_T86I		50S_L22_A103V					tet(O/M/O)																	blaOXA-193		4
PRJNA872862	SAMN34729024	BfR-CA-18825	Vietnam	broiler, feces	CG378	2017-11-15	Campylobacter jejuni	>16	>64	<=1	>64	0.5	1								CIP, NAL, TET	2-fold	GyrA_T86I		50S_L22_A103V			tet(O)																			blaOXA-61 family		4
PRJNA872862	SAMN34729025	BfR-CA-18826	Vietnam	broiler, feces	CG380	2017-11-15	Campylobacter coli	16	>64	>128	>64	>16	2				64		>512		CIP, ERY, GEN, NAL, TET	4-fold	GyrA_T86I	23S_A2075G						tet(O/M/O)			aph(2'')-If							aph(3')-IIIa	aad9		catA13				blaOXA-193		8
PRJNA872862	SAMN34729026	BfR-CA-18834	Germany	turkey, cecum		2020-09-19	Campylobacter coli	8	64	64	<=0,5	0.5	2								CIP, ERY, NAL	2-fold	GyrA_T86I	23S_A2075G	50S_L22_A103V																						blaOXA-193		4
PRJNA872862	SAMN34729027	BfR-CA-18839	Vietnam	broiler, feces	CG368	2017-11-15	Campylobacter jejuni	16	>64	<=1	>64	0.5	2								CIP, NAL, TET	2-fold	GyrA_T86I							tet(O/M/O)																	blaOXA-460		3
PRJNA872862	SAMN34729028	BfR-CA-18840	Vietnam	broiler, feces	CG370	2017-11-15	Campylobacter jejuni	8	>64	<=1	>64	0.5	1								CIP, NAL, TET	2-fold	GyrA_T86I							tet(O/M/O)																	blaOXA-460		3
PRJNA872862	SAMN34729029	BfR-CA-18841	Vietnam	broiler, feces	CG373	2017-11-15	Campylobacter jejuni	>16	>64	2	>64	1	2								CIP, NAL, TET	2-fold	GyrA_T86I		50S_L22_A103V			tet(O)																			blaOXA-594		4
PRJNA872862	SAMN34729030	BfR-CA-18842	Vietnam	broiler, feces	CG375	2017-11-15	Campylobacter coli	16	>64	2	>64	>16	>16								CIP, GEN, NAL, STR, TET	3-fold	GyrA_T86I							tet(O/M/O) + tet(O)x				aac(6')-Ie/aph(2'')-Ia		aadE1											blaOXA-193		5
PRJNA872862	SAMN34729031	BfR-CA-18843	Vietnam	broiler, feces	CG377	2017-11-15	Campylobacter coli	16	>64	>128	>64	>16	>16				128	>16	>512		CIP, ERY, GEN, NAL, STR, TET	4-fold	GyrA_T86I	23S_A2075G						tet(O/M/O)	tet(L)		aph(2'')-If					RpsL_K43R		aph(3')-IIIa	aad9	catA9	catA13		optrA	fexA	blaOXA-193		13
PRJNA872862	SAMN34729032	BfR-CA-18844	Vietnam	broiler, feces	CG379	2017-11-15	Campylobacter jejuni	>16	>64	<=1	>64	0.5	1								CIP, NAL, TET	2-fold	GyrA_T86I		50S_L22_A103V			tet(O)																			blaOXA-193		4
PRJNA872862	SAMN34729033	BfR-CA-18869	Germany	broiler, meat		2020-09-28	Campylobacter jejuni	<=0,12	16	4	<=0,5	0.5	2								sensitive	sensitive																									blaOXA-193		1
PRJNA872862	SAMN34729034	BfR-CA-18879	Vietnam	broiler, feces	CG390	2017-11-15	Campylobacter coli	>16	64	>128	>64	>16	>16			<=1	64		>512		CIP, ERY, GEN, NAL, STR, TET	4-fold	GyrA_T86I		50S_L22_A103V	erm(B)		tet(O)		tet(O/M/O)			aph(2'')-If			aadE1				aph(3')-IIIa	aad9		catA13				blaOXA-193		10
PRJNA872862	SAMN34729035	BfR-CA-18880	Vietnam	broiler, feces	CG391	2017-12-01	Campylobacter coli	>16	>64	8	>64	0.5	>16								CIP, NAL, STR, TET	3-fold	GyrA_T86I					tet(O)											RpsL_K88R								blaOXA-193		4
PRJNA872862	SAMN34729036	BfR-CA-18881	Vietnam	broiler, feces	CG392	2017-12-01	Campylobacter jejuni	>16	>64	<=1	>64	0.5	1								CIP, NAL, TET	2-fold	GyrA_T86I		50S_L22_A103V					tet(O/M/O)																	blaOXA-193		4
PRJNA872862	SAMN34729037	BfR-CA-18883	Vietnam	broiler, feces	CG396	2017-12-01	Campylobacter coli	>16	>64	>128	>64	>16	>16			<=1			>512		CIP, ERY, GEN, NAL, STR, TET	4-fold	GyrA_T86I		50S_L22_A103V	erm(B)				tet(O/M/O) + tet(O)x				aac(6')-Ie/aph(2'')-Ia		aadE1				aph(3')-IIIa	aad9						blaOXA-193		9
PRJNA872862	SAMN34729038	BfR-CA-18884	Vietnam	broiler, feces	CG397	2017-12-01	Campylobacter jejuni	>16	>64	<=1	>64	0.5	1								CIP, NAL, TET	2-fold	GyrA_T86I		50S_L22_A103V					tet(O/M/O)																	blaOXA-193		4
PRJNA872862	SAMN34729039	BfR-CA-18885	Vietnam	broiler, feces	CG398	2017-12-01	Campylobacter coli	>16	>64	>128	>64	>16	>16				128		>512		CIP, ERY, GEN, NAL, STR, TET	4-fold	GyrA_T86I	23S_A2075G						tet(O/M/O)			aph(2'')-If			aadE1				aph(3')-IIIa	aad9		catA13				blaOXA-193		9
PRJNA872862	SAMN34729040	BfR-CA-18886	Vietnam	broiler, feces	CG399	2017-12-01	Campylobacter coli	16	>64	>128	>64	0.5	>16		8	<=1			>512		CIP, ERY, NAL, STR, TET	4-fold	GyrA_T86I			erm(B)		tet(O) + tet(O)x								aadE1					aad9								4
PRJNA872862	SAMN34729041	BfR-CA-18887	Vietnam	broiler, feces	CG400	2017-12-01	Campylobacter coli	>16	>64	4	>64	>16	>16								CIP, GEN, NAL, STR, TET	3-fold	GyrA_T86I					tet(O) + tet(O)x						aac(6')-Ie/aph(2'')-Ia		aadE1											blaOXA-193		5
PRJNA872862	SAMN34729042	BfR-CA-18889	Vietnam	broiler, feces	CG404	2017-12-01	Campylobacter jejuni	>16	>64	<=1	>64	0.25	1								CIP, NAL, TET	2-fold	GyrA_T86I					tet(O)																			blaOXA-193		3
PRJNA872862	SAMN34729043	BfR-CA-18891	Vietnam	broiler, feces	CG406	2017-12-01	Campylobacter jejuni	>16	>64	2	>64	0.5	1								CIP, NAL, TET	2-fold	GyrA_T86I		50S_L22_A103V					tet(O/M/O)																	blaOXA-193		4
PRJNA872862	SAMN34729044	BfR-CA-18892	Vietnam	broiler, feces	CG407	2017-12-01	Campylobacter jejuni	>16	>64	<=1	>64	0.5	1								CIP, NAL, TET	2-fold	GyrA_T86I							tet(O/M/O) Taiwanese variant																	blaOXA-193		3
PRJNA872862	SAMN34729045	BfR-CA-18894	Germany	broiler, meat		2020-10-06	Campylobacter jejuni	<=0,12	4	<=1	<=0,5	0.25	1								sensitive	sensitive																									blaOXA-461		1
PRJNA872862	SAMN34729046	BfR-CA-18901	Germany	broiler, meat		2020-10-15	Campylobacter jejuni	16	>64	<=1	<=0,5	0.5	1								CIP, NAL	1-fold	GyrA_T86I																								blaOXA-193		2
PRJNA872862	SAMN34729047	BfR-CA-19025	Vietnam	broiler, cecum	CG408	2018-01-15	Campylobacter coli	16	>64	2	>64	>16	>16	64			4		>512		CIP, GEN, NAL, STR, TET	3-fold	GyrA_T86I							tet(O/M/O) + tet(O)x				aac(6')-Ie/aph(2'')-Ia		aadE1					aad9						blaOXA-489		6
PRJNA872862	SAMN34729048	BfR-CA-19026	Vietnam	broiler, cecum	CG409	2018-01-15	Campylobacter coli	16	>64	2	>64	0.5	>16				8		>512		CIP, NAL, STR, TET	3-fold	GyrA_T86I							tet(O/M/O) + tet(O)x						aadE1					aad9						blaOXA-193		5
PRJNA872862	SAMN34729049	BfR-CA-19027	Vietnam	broiler, cecum	CG410	2018-01-15	Campylobacter coli	16	>64	>128	>64	>16	>16				128		>512		CIP, ERY, GEN, NAL, STR, TET	4-fold	GyrA_T86I	23S_A2075G						tet(O/M/O)			aph(2'')-If				aadE-Cc			aph(3')-IIIa	aad9		catA13				blaOXA-489		9
PRJNA872862	SAMN34729050	BfR-CA-19028	Vietnam	broiler, cecum	CG411	2018-01-15	Campylobacter coli	16	>64	2	>64	>16	>16						>512		CIP, GEN, NAL, STR, TET	3-fold	GyrA_T86I							tet(O/M/O) + tet(O)x				aac(6')-Ie/aph(2'')-Ia		aadE1					aad9						blaOXA-489		6
PRJNA872862	SAMN34729051	BfR-CA-19029	Vietnam	broiler, cecum	CG412	2018-01-15	Campylobacter coli	16	64	64	>64	>16	>16				64		>512		CIP, ERY, GEN, NAL, STR, TET	4-fold	GyrA_T86I			erm(B)				tet(O/M/O) + tet(O)x				aac(6')-Ie/aph(2'')-Ia		aadE1				aph(3')-IIIa	aad9		catA13				blaOXA-489		9
PRJNA872862	SAMN34729052	BfR-CA-19030	Vietnam	broiler, cecum	CG413	2018-01-15	Campylobacter coli	16	>64	64	>64	>16	>16				128		>512		CIP, ERY, GEN, NAL, STR, TET	4-fold	GyrA_T86I			erm(B)				tet(O/M/O) + tet(O)x				aac(6')-Ie/aph(2'')-Ia		aadE1				aph(3')-IIIa	aad9		catA13				blaOXA-489		9
PRJNA872862	SAMN34729053	BfR-CA-19031	Vietnam	broiler, cecum	CG414	2018-01-15	Campylobacter coli	16	64	64	>64	>16	>16				64	4	>512		CIP, ERY, GEN, NAL, STR, TET	4-fold	GyrA_T86I			erm(B)				tet(O/M/O) + tet(O)x				aac(6')-Ie/aph(2'')-Ia		aadE1				aph(3')-IIIa	aad9		catA13				blaOXA-489		9
PRJNA872862	SAMN34729054	BfR-CA-19032	Vietnam	broiler, meat	CG415	2018-01-15	Campylobacter coli	>16	>64	>128	>64	>16	>16	64			64	4	>512		CIP, ERY, GEN, NAL, STR, TET	4-fold	GyrA_T86I			erm(B)				tet(O/M/O) + tet(O)x				aac(6')-Ie/aph(2'')-Ia		aadE1				aph(3')-IIIa	aad9		catA13				blaOXA-489		9
PRJNA872862	SAMN34729055	BfR-CA-19033	Vietnam	broiler, meat	CG416	2018-01-15	Campylobacter coli	>16	>64	64	>64	>16	>16	64	>1024	64	<=2	8	>512	>128	CIP, ERY, GEN, NAL, STR, TET	4-fold	GyrA_T86I			erm(B)				tet(O/M/O) + tet(O)x				aac(6')-Ie/aph(2'')-Ia		aadE1, aadE2_Δ1-109				aph(3')-IIIa	aad9						blaOXA-193	sat4	10
PRJNA872862	SAMN34729056	BfR-CA-19034	Vietnam	broiler, meat	CG417	2018-01-15	Campylobacter coli	>16	>64	>128	>64	>16	>16				128	4	>512		CIP, ERY, GEN, NAL, STR, TET	4-fold	GyrA_T86I			erm(B)				tet(O/M/O) + tet(O)x				aac(6')-Ie/aph(2'')-Ia		aadE1				aph(3')-IIIa	aad9		catA13				blaOXA-489		9
PRJNA872862	SAMN34729057	BfR-CA-19035	Vietnam	broiler, cecum	CG418	2018-02-01	Campylobacter jejuni	>16	>64	<=1	>64	0.5	1								CIP, NAL, TET	2-fold	GyrA_T86I		50S_L22_A103V			tet(O)																			blaOXA-594		4
PRJNA872862	SAMN34729058	BfR-CA-19036	Vietnam	broiler, cecum	CG419	2018-02-01	Campylobacter jejuni	>16	>64	<=1	>64	0.5	1								CIP, NAL, TET	2-fold	GyrA_T86I		50S_L22_A103V					tet(O/M/O)																	blaOXA-193		4
PRJNA872862	SAMN34729059	BfR-CA-19037	Vietnam	broiler, cecum	CG420	2018-02-01	Campylobacter coli	>16	>64	>128	>64	>16	>16		>1024		64		>512	>128	CIP, ERY, GEN, NAL, STR, TET	4-fold	GyrA_T86I	23S_A2075G						tet(O/M/O) + tet(O)x				aac(6')-Ie/aph(2'')-Ia		aadE1				aph(3')-IIIa	aad9		catA13				blaOXA-193		8
PRJNA872862	SAMN34729060	BfR-CA-19038	Vietnam	broiler, cecum	CG421	2018-02-01	Campylobacter coli	16	64	>128	>64	>16	>16								CIP, ERY, GEN, NAL, STR, TET	4-fold	GyrA_T86I	23S_A2075G						tet(O/M/O) + tet(O)x				aac(6')-Ie/aph(2'')-Ia		aadE1											blaOXA-193		7
PRJNA872862	SAMN34729061	BfR-CA-19039	Vietnam	broiler, cecum	CG422	2018-02-01	Campylobacter coli	8	>64	>128	>64	0.5	>16		8	<=1			>512		CIP, ERY, NAL, STR, TET	4-fold	GyrA_T86V			erm(B)		tet(O)								aadE1					aad9						blaOXA-193		6
PRJNA872862	SAMN34729062	BfR-CA-19040	Vietnam	broiler, meat	CG423	2018-02-01	Campylobacter coli	>16	>64	>128	>64	0.5	16		8	<=1			>512		CIP, ERY, NAL, STR, TET	4-fold	GyrA_T86I			erm(B)		tet(O)								aadE1					aad9						blaOXA-193		6
PRJNA872862	SAMN34729063	BfR-CA-19044	Germany	broiler, meat		2020-10-28	Campylobacter coli	16	64	>128	>64	0.5	2		>1024	256			8		CIP, ERY, NAL, TET	3-fold	GyrA_T86I	23S_A2075G	50S_L22_A103V			tet(O)												aph(3')-IIIa							blaOXA-193	sat4	7
PRJNA872862	SAMN34729064	BfR-CA-19052	Germany	broiler, cecum		2020-11-02	Campylobacter jejuni	8	>64	<=1	<=0,5	0.5	0.5								CIP, NAL	1-fold	GyrA_T86I																								blaOXA-193		2
PRJNA872862	SAMN34729065	BfR-CA-19053	Germany	broiler, cecum		2020-11-02	Campylobacter jejuni	8	2	<=1	<=0,5	0.5	1								CIP	1-fold	GyrA_T86I																								blaOXA-184 family		2
PRJNA872862	SAMN34729066	BfR-CA-19055	Germany	broiler, skin		2020-11-02	Campylobacter jejuni	16	2	<=1	<=0,5	0.5	1								CIP	1-fold	GyrA_T86I																								blaOXA-184 family		2
PRJNA872862	SAMN34729067	BfR-CA-19058	Germany	turkey, cecum		2020-10-12	Campylobacter coli	>16	>64	<=1	>64	0.5	1	>512	>1024	16					CIP, NAL, TET	2-fold	GyrA_T86I					tet(O)												aph(3')-IIIa							blaOXA-193	sat4	5
PRJNA872862	SAMN34729068	BfR-CA-19082	Germany	broiler, skin		2020-11-02	Campylobacter jejuni	>16	>64	<=1	>64	0.25	>16	512	>1024	128					CIP, NAL, STR, TET	3-fold	GyrA_T86I					tet(O)-	tet(O/32/O)							aadE3				aph(3')-IIIa							blaOXA-193	sat4	5
PRJNA872862	SAMN34729069	BfR-CA-19085	Germany	broiler, cecum		2020-11-04	Campylobacter jejuni	16	>64	<=1	<=0,5	0.5	1								CIP, NAL	1-fold	GyrA_T86I																								blaOXA-184 family		2
PRJNA872862	SAMN34729070	BfR-CA-19086	Germany	broiler, meat		2020-11-02	Campylobacter jejuni	4	<=1	<=1	32	0.25	1								CIP, TET	2-fold	GyrA_T86V					tet(O)																			blaOXA-193		3
PRJNA872862	SAMN34729071	BfR-CA-19087	Germany	broiler, meat		2020-11-02	Campylobacter coli	8	64	<=1	>64	>16	>16	8	>1024	2	<=2	1	>512	16	CIP, GEN, NAL, STR, TET	4-fold	GyrA_T86I						tet(O/32/O) + tet(O)x						aph(2'')-li1	aadE1	aadE-Cc			aph(3')-IIIa	aad9								5
PRJNA872862	SAMN34729072	BfR-CA-19088	Germany	broiler, meat		2020-11-02	Campylobacter coli	8	64	<=1	>64	0.5	2								CIP, NAL, TET	2-fold	GyrA_T86I					tet(O)																			blaOXA-193		3
PRJNA872862	SAMN34729073	BfR-CA-19089	Germany	broiler, meat		2020-11-04	Campylobacter jejuni	<=0,12	4	<=1	<=0,5	0.5	2								sensitive	sensitive																									blaOXA-193		1
PRJNA872862	SAMN34729074	BfR-CA-19092	Germany	broiler, meat		2020-11-05	Campylobacter jejuni	8	>64	<=1	<=0,5	0.5	1								CIP, NAL	1-fold	GyrA_T86I		50S_L22_A103V																						blaOXA-193		3
PRJNA872862	SAMN34729075	BfR-CA-19102	Vietnam	broiler, meat	CG424	2018-02-01	Campylobacter jejuni	>16	>64	<=1	>64	0.5	2								CIP, NAL, TET	2-fold	GyrA_T86I		50S_L22_A103V					tet(O/M/O)																	blaOXA-193		4
PRJNA872862	SAMN34729076	BfR-CA-19104	Vietnam	broiler, cecum	CG426	2018-03-01	Campylobacter coli	>16	>64	2	>64	0.5	>16	32	4	<=1	<=2	4	16	16	CIP, NAL, STR, TET	3-fold	GyrA_T86I					tet(O)x		tet(O/M/O) Taiwanese variant						aadE1													4
PRJNA872862	SAMN34729077	BfR-CA-19106	Vietnam	broiler, cecum	CG428	2018-03-01	Campylobacter jejuni	>16	>64	<=1	>64	0.5	1								CIP, NAL, TET	2-fold	GyrA_T86I		50S_L22_A103V			tet(O)																					3
PRJNA872862	SAMN34729078	BfR-CA-19107	Vietnam	broiler, cecum	CG429	2018-03-01	Campylobacter jejuni	>16	>64	<=1	>64	0.5	1								CIP, NAL, TET	2-fold	GyrA_T86I		50S_L22_A103V			tet(O)																					3
PRJNA872862	SAMN34729079	BfR-CA-19108	Vietnam	broiler, cecum	CG430	2018-03-01	Campylobacter jejuni	>16	>64	128	>64	>16	1	256	>1024		64	4	512		CIP, ERY, GEN, NAL, TET	4-fold	GyrA_T86I	23S_A2075G	50S_L22_A103V			tet(O)					aph(2'')-If							aph(3')-IIIa	aad9		catA13				blaOXA-489		9
PRJNA872862	SAMN34729080	BfR-CA-19110	Vietnam	broiler, meat	CG433	2018-03-01	Campylobacter jejuni	>16	>64	<=1	>64	0.5	1								CIP, NAL, TET	2-fold	GyrA_T86I		50S_L22_A103V			tet(O)																					3
PRJNA872862	SAMN34729081	BfR-CA-19111	Vietnam	broiler, cecum	CG434	2018-03-01	Campylobacter jejuni	>16	>64	<=1	>64	0.25	1								CIP, NAL, TET	2-fold	GyrA_T86I					tet(O)																			blaOXA-193		3
PRJNA872862	SAMN34729082	BfR-CA-19112	Vietnam	broiler, cecum	CG435	2018-03-01	Campylobacter coli	>16	>64	>128	>64	>16	>16			32			>512		CIP, ERY, GEN, NAL, STR, TET	4-fold	GyrA_T86I			erm(B)				tet(O/M/O) + tet(O)x				aac(6')-Ie/aph(2'')-Ia		aadE1, aadE2_Δ1-109				aph(3')-IIIa	aad9						blaOXA-193	sat4	10
PRJNA872862	SAMN34729083	BfR-CA-19115	Vietnam	broiler, cecum	CG439	2018-03-15	Campylobacter jejuni	>16	>64	64	>64	>16	1	256	>1024		64	8	256		CIP, ERY, GEN, NAL, TET	4-fold	GyrA_T86I	23S_A2075G	50S_L22_A103V			tet(O)					aph(2'')-If							aph(3')-IIIa	aad9		catA13				blaOXA-489		9
PRJNA872862	SAMN34729084	BfR-CA-19116	Vietnam	broiler, cecum	CG440	2018-03-15	Campylobacter jejuni	>16	>64	128	>64	>16	0.5	256	>1024		64	8	256		CIP, ERY, GEN, NAL, TET	4-fold	GyrA_T86I	23S_A2075G	50S_L22_A103V			tet(O)					aph(2'')-If							aph(3')-IIIa	aad9		catA13				blaOXA-489		9
PRJNA872862	SAMN34729085	BfR-CA-19117	Vietnam	broiler, cecum	CG441	2018-03-15	Campylobacter jejuni	>16	>64	64	>64	>16	1	256	>1024		64		256		CIP, ERY, GEN, NAL, TET	4-fold	GyrA_T86I	23S_A2075G	50S_L22_A103V			tet(O)					aph(2'')-If							aph(3')-IIIa	aad9		catA13				blaOXA-489		9
PRJNA872862	SAMN34729086	BfR-CA-19118	Vietnam	broiler, meat	CG442	2018-03-15	Campylobacter jejuni	>16	>64	64	>64	>16	1	256	>1024		64		256		CIP, ERY, GEN, NAL, TET	4-fold	GyrA_T86I	23S_A2075G	50S_L22_A103V			tet(O)					aph(2'')-If							aph(3')-IIIa	aad9		catA13				blaOXA-489		9
PRJNA872862	SAMN34729087	BfR-CA-19119	Vietnam	broiler, meat	CG432	2018-03-01	Campylobacter coli	>16	>64	>128	>64	>16	>16	64	>1024	32	<=2	8	>512	>128	CIP, ERY, GEN, NAL, STR, TET	4-fold	GyrA_T86I			erm(B)				tet(O/M/O) + tet(O)x				aac(6')-Ie/aph(2'')-Ia		aadE1, aadE2_Δ1-109				aph(3')-IIIa	aad9						blaOXA-193	sat4	10
PRJNA872862	SAMN34729088	BfR-CA-19120	Vietnam	broiler, meat	CG443	2018-03-15	Campylobacter jejuni	>16	>64	64	>64	>16	2	256	>1024		64		256		CIP, ERY, GEN, NAL, TET	4-fold	GyrA_T86I	23S_A2075G	50S_L22_A103V			tet(O)					aph(2'')-If							aph(3')-IIIa	aad9		catA13				blaOXA-489		9
PRJNA872862	SAMN34729089	BfR-CA-19137	Germany	turkey, cecum		2020-10-26	Campylobacter coli	>16	>64	<=1	>64	0.5	1	>512	64	16					CIP, NAL, TET	2-fold	GyrA_T86I					tet(O)												aph(3')-IIIa							blaOXA-193	sat4	5
PRJNA872862	SAMN34729090	BfR-CA-19154	Germany	broiler, meat		2020-10-05	Campylobacter jejuni	8	>64	<=1	>64	0.25	1								CIP, NAL, TET	2-fold	GyrA_T86I		50S_L22_A103V			tet(O)																			blaOXA-184 family		4
PRJNA872862	SAMN34729091	BfR-CA-19155	Germany	broiler, meat		2020-10-12	Campylobacter coli	<=0,12	8	<=1	64	1	4								TET	1-fold						tet(O)																			blaOXA-193		2
PRJNA872862	SAMN34729092	BfR-CA-19156	Germany	broiler, meat		2020-10-13	Campylobacter coli	>16	>64	<=1	<=0,5	1	2								CIP, NAL	1-fold	GyrA_T86I																										1
PRJNA872862	SAMN34729093	BfR-CA-19164	Germany	broiler, skin		2020-11-10	Campylobacter jejuni	16	>64	<=1	>64	0.5	1								CIP, NAL, TET	2-fold	GyrA_T86I		50S_L22_A103V			tet(O)-	tet(O/32/O)																				3
PRJNA872862	SAMN34729094	BfR-CA-19165	Germany	broiler, cecum		2020-11-10	Campylobacter jejuni	16	>64	<=1	>64	0.5	1								CIP, NAL, TET	2-fold	GyrA_T86I		50S_L22_A103V			tet(O)-	tet(O/32/O)																				3
PRJNA872862	SAMN34729095	BfR-CA-19166	Germany	broiler, meat		2020-11-11	Campylobacter coli	8	64	<=1	<=0,5	0.5	2								CIP, NAL	1-fold	GyrA_T86I																								blaOXA-579		2
PRJNA872862	SAMN34729096	BfR-CA-19171	Germany	broiler, cecum		2020-11-04	Campylobacter coli	<=0,12	8	<=1	>64	0.5	2								TET	1-fold						tet(O)																			blaOXA-193		2
PRJNA872862	SAMN34729097	BfR-CA-19180	Germany	broiler, skin		2020-11-09	Campylobacter jejuni	>16	>64	<=1	>64	0.5	>16	512	>1024	256					CIP, NAL, STR, TET	3-fold	GyrA_T86I					tet(O)-	tet(O/32/O)							aadE3				aph(3')-IIIa							blaOXA-193	sat4	5
PRJNA872862	SAMN34729098	BfR-CA-19181	Germany	broiler, skin		2020-11-09	Campylobacter jejuni	16	>64	<=1	8	0.5	2								CIP, NAL, TET	2-fold	GyrA_T86I					tet(O)																			blaOXA-193		3
PRJNA872862	SAMN34729099	BfR-CA-19192	Germany	broiler, skin		2020-11-18	Campylobacter jejuni	>16	>64	<=1	>64	0.5	1								CIP, NAL, TET	2-fold	GyrA_T86I					tet(O)																			blaOXA-460		3
PRJNA872862	SAMN34729100	BfR-CA-19204	Germany	broiler, skin		2020-11-02	Campylobacter jejuni	8	>64	<=1	>64	0.5	1								CIP, NAL, TET	2-fold	GyrA_T86I					tet(O)																			blaOXA-193		3
PRJNA872862	SAMN34729101	BfR-CA-19206	Germany	broiler, skin		2020-11-02	Campylobacter jejuni	>16	>64	2	>64	0.5	>16	256	>1024	128					CIP, NAL, STR, TET	3-fold	GyrA_T86I					tet(O)-	tet(O/32/O)							aadE3				aph(3')-IIIa							blaOXA-193	sat4	5
PRJNA872862	SAMN34729102	BfR-CA-19207	Germany	broiler, skin		2020-11-02	Campylobacter jejuni	8	>64	<=1	>64	0.5	0.5								CIP, NAL, TET	2-fold	GyrA_T86I		50S_L22_A103V			tet(O)																			blaOXA-184 family		4
PRJNA872862	SAMN34729103	BfR-CA-19209	Germany	broiler, skin		2020-11-02	Campylobacter jejuni	8	>64	<=1	>64	0.5	0.5								CIP, NAL, TET	2-fold	GyrA_T86I		50S_L22_A103V			tet(O)																			blaOXA-184 family		4
PRJNA872862	SAMN34729104	BfR-CA-19211	Germany	broiler, skin		2020-11-02	Campylobacter jejuni	<=0,12	4	<=1	<=0,5	0.5	0.5								sensitive	sensitive																									blaOXA-448		1
PRJNA872862	SAMN34729105	BfR-CA-19213	Germany	turkey, cecum		2020-11-02	Campylobacter coli	16	64	<=1	>64	0.5	2	512	>1024	32					CIP, NAL, TET	2-fold	GyrA_T86I					tet(O)												aph(3')-IIIa							blaOXA-489	sat4	5
PRJNA872862	SAMN34729106	BfR-CA-19217	Germany	broiler, cecum		2020-11-10	Campylobacter jejuni	>16	64	<=1	>64	0.25	>16	>512	>1024	256					CIP, NAL, STR, TET	3-fold	GyrA_T86I					tet(O)								aadE3				aph(3')-IIIa							blaOXA-184 family	sat4	5
PRJNA872862	SAMN34729107	BfR-CA-19218	Germany	broiler, cecum		2020-11-10	Campylobacter jejuni	>16	>64	<=1	>64	0.5	>16	>512	>1024	128					CIP, NAL, STR, TET	3-fold	GyrA_T86I					tet(O)-	tet(O/32/O)							aadE3				aph(3')-IIIa							blaOXA-193	sat4	5
PRJNA872862	SAMN34729108	BfR-CA-19219	Germany	broiler, cecum		2020-11-09	Campylobacter jejuni	16	>64	<=1	64	0.5	0.5								CIP, NAL, TET	2-fold	GyrA_T86I					tet(O)																			blaOXA-193		3
PRJNA872862	SAMN34729109	BfR-CA-19226	Germany	turkey, cecum		2020-11-09	Campylobacter coli	16	64	<=1	>64	0.5	>16	512	>1024	256					CIP, NAL, STR, TET	3-fold	GyrA_T86I					tet(O)-	tet(O/32/O)							aadE3				aph(3')-IIIa							blaOXA-489	sat4	5
PRJNA872862	SAMN34729110	BfR-CA-19231	Germany	broiler, meat		2020-11-18	Campylobacter coli	8	64	<=1	<=0,5	0.5	2								CIP, NAL	1-fold	GyrA_T86I		50S_L22_A103V																						blaOXA-193		3
PRJNA872862	SAMN34729111	BfR-CA-19235	Germany	broiler, cecum		2020-11-16	Campylobacter jejuni	8	>64	<=1	<=0,5	0.5	0.5								CIP, NAL	1-fold	GyrA_T86I		50S_L22_A103V																						blaOXA-184		3
PRJNA872862	SAMN34729112	BfR-CA-19239	Germany	turkey, cecum		2020-11-13	Campylobacter coli	16	>64	<=1	>64	0.25	1								CIP, NAL, TET	2-fold	GyrA_T86I		50S_L22_A103V			tet(O)																			blaOXA-193		4
PRJNA872862	SAMN34729113	BfR-CA-19241	Germany	turkey, cecum		2020-11-14	Campylobacter jejuni	8	>64	<=1	>64	0.5	1								CIP, NAL, TET	2-fold	GyrA_T86I					tet(O)																			blaOXA-461		3
PRJNA872862	SAMN34729114	BfR-CA-19250	Germany	broiler, skin		2020-11-23	Campylobacter jejuni	8	>64	<=1	8	0.5	1								CIP, NAL, TET	2-fold	GyrA_T86I					tet(O)																			blaOXA-193		3
PRJNA872862	SAMN34729115	BfR-CA-19254	Germany	broiler, meat		2020-11-30	Campylobacter coli	16	64	<=1	>64	0.5	2								CIP, NAL, TET	2-fold	GyrA_T86I					tet(O)																			blaOXA-193		3
PRJNA872862	SAMN34729116	BfR-CA-19256	Germany	broiler, cecum		2020-11-17	Campylobacter jejuni	16	>64	<=1	>64	0.5	1								CIP, NAL, TET	2-fold	GyrA_T86I					tet(O)																			blaOXA-193		3
PRJNA872862	SAMN34729117	BfR-CA-19257	Germany	broiler, cecum		2020-11-23	Campylobacter jejuni	<=0,12	4	<=1	<=0,5	0.25	0.5								sensitive	sensitive																									blaOXA-452		1
PRJNA872862	SAMN34729118	BfR-CA-19259	Germany	broiler, cecum		2020-11-23	Campylobacter coli	>16	>64	<=1	>64	0.5	2								CIP, NAL, TET	2-fold	GyrA_T86I		50S_L22_A103V			tet(O)																					3
PRJNA872862	SAMN34729119	BfR-CA-19269	Germany	broiler, meat		2020-11-18	Campylobacter jejuni	8	>64	<=1	>64	0.25	0.5								CIP, NAL, TET	2-fold	GyrA_T86I		50S_L22_A103V			tet(O)-	tet(O/32/O)																		blaOXA-595		4
PRJNA872862	SAMN34729120	BfR-CA-19273	Germany	turkey, meat		2020-11-16	Campylobacter jejuni	>16	>64	<=1	>64	0.25	>16	>512	>1024	256					CIP, NAL, STR, TET	3-fold	GyrA_T86I					tet(O)-	tet(O/32/O)							aadE3				aph(3')-IIIa							blaOXA-184 family	sat4	5
PRJNA872862	SAMN34729121	BfR-CA-19275	Germany	broiler, skin		2020-11-17	Campylobacter jejuni	<=0,12	4	<=1	<=0,5	0.5	1								sensitive	sensitive																									blaOXA-193		1
PRJNA872862	SAMN34729122	BfR-CA-19279	Germany	turkey, cecum		2020-11-30	Campylobacter coli	>16	>64	>128	>64	0.5	1		>1024	64	8		8		CIP, ERY, NAL, TET	3-fold	GyrA_T86I	23S_A2075G	50S_L22_A103V			tet(O)												aph(3')-IIIa							blaOXA-193	sat4	7
PRJNA872862	SAMN34729123	BfR-CA-19281	Germany	turkey, cecum		2020-11-30	Campylobacter coli	>16	>64	>128	>64	0.5	2		>1024	16	16		8		CIP, ERY, NAL, TET	3-fold	GyrA_T86I	23S_A2075G	50S_L22_A103V			tet(O)												aph(3')-IIIa							blaOXA-193	sat4	7
PRJNA872862	SAMN34729124	BfR-CA-19282	Germany	turkey, cecum		2020-11-30	Campylobacter jejuni	8	>64	<=1	<=0,5	1	4								CIP, NAL	1-fold	GyrA_T86I																								blaOXA-61		2
PRJNA872862	SAMN34729125	BfR-CA-19284	Germany	turkey, cecum		2020-11-30	Campylobacter coli	>16	>64	>128	>64	0.5	1		>1024	16			8		CIP, ERY, NAL, TET	3-fold	GyrA_T86I	23S_A2075G	50S_L22_A103V			tet(O)												aph(3')-IIIa							blaOXA-193	sat4	7
PRJNA872862	SAMN34729126	BfR-CA-19285	Germany	broiler, meat		2020-11-24	Campylobacter jejuni	16	>64	<=1	>64	0.5	1								CIP, NAL, TET	2-fold	GyrA_T86I					tet(O)																			blaOXA-193		3
PRJNA872862	SAMN34729127	BfR-CA-19286	Germany	poultry, meat		2020-09-09	Campylobacter jejuni	16	>64	<=1	>64	0.5	>16	256	>1024	256					CIP, NAL, STR, TET	3-fold	GyrA_T86I		50S_L22_A103V			tet(O)-	tet(O/32/O)							aadE3				aph(3')-IIIa							blaOXA-193	sat4	6
PRJNA872862	SAMN34729128	BfR-CA-19287	Germany	broiler, meat		2020-12-08	Campylobacter jejuni	<=0,12	4	<=1	<=0,5	0.5	1								sensitive	sensitive																											0
PRJNA872862	SAMN34729129	BfR-CA-19288	Germany	broiler, cecum		2020-12-08	Campylobacter jejuni	16	>64	<=1	>64	0.5	1								CIP, NAL, TET	2-fold	GyrA_T86I					tet(O)																			blaOXA-460		3
PRJNA872862	SAMN34729130	BfR-CA-19289	Germany	broiler, cecum		2020-12-07	Campylobacter coli	<=0,12	4	<=1	>64	0.5	2								TET	1-fold						tet(O)																			blaOXA-489		2
PRJNA872862	SAMN34729131	BfR-CA-19290	Germany	broiler, skin		2020-12-08	Campylobacter coli	<=0,12	8	<=1	>64	0.5	2								TET	1-fold						tet(O)																			blaOXA-489		2
PRJNA872862	SAMN34729132	BfR-CA-19295	Germany	broiler, skin		2020-11-17	Campylobacter jejuni	16	>64	<=1	>64	0.5	1								CIP, NAL, TET	2-fold	GyrA_T86I					tet(O)																			blaOXA-193		3
PRJNA872862	SAMN34729133	BfR-CA-19298	Germany	broiler, meat		2020-10-29	Campylobacter jejuni	4	>64	<=1	<=0,5	0.25	0.5								CIP, NAL	1-fold	GyrA_T86I		50S_L22_A103V																						blaOXA-184		3
PRJNA872862	SAMN34729134	BfR-CA-19301	Germany	broiler, meat		2020-11-12	Campylobacter jejuni	16	>64	<=1	>64	0.5	>16	256	>1024	256					CIP, NAL, STR, TET	3-fold	GyrA_T86I		50S_L22_A103V			tet(O)-	tet(O/32/O)							aadE3				aph(3')-IIIa							blaOXA-193	sat4	6
PRJNA872862	SAMN34729135	BfR-CA-19311	Germany	broiler, cecum		2020-12-01	Campylobacter jejuni	>16	64	<=1	>64	0.25	0.5	>512	>1024	256					CIP, NAL, TET	2-fold	GyrA_T86I					tet(O)-	tet(O/32/O)							aadE2_D1-415				aph(3')-IIIa							blaOXA-184 family	sat4	6
PRJNA872862	SAMN34729136	BfR-CA-19312	Germany	broiler, skin		2020-11-16	Campylobacter coli	16	64	<=1	>64	0.5	>16								CIP, NAL, STR, TET	3-fold	GyrA_T86I					tet(O)									aadE-Cc												3
PRJNA872862	SAMN34729137	BfR-CA-19318	Germany	broiler, skin		2020-11-02	Campylobacter jejuni	<=0,12	8	<=1	32	0.5	1								TET	1-fold			50S_L22_A103V			tet(O)																			blaOXA-184		3
PRJNA872862	SAMN34729138	BfR-CA-19320	Germany	broiler, meat		2020-11-09	Campylobacter jejuni	8	>64	<=1	<=0,5	0.5	1								CIP, NAL	1-fold	GyrA_T86I		50S_L22_A103V																						blaOXA-184		3
PRJNA872862	SAMN34729139	BfR-CA-19328	Germany	broiler, meat		2020-11-04	Campylobacter coli	<=0,12	4	<=1	64	0.5	2								TET	1-fold						tet(O)																			blaOXA-193		2
PRJNA872862	SAMN34729140	BfR-CA-19329	Germany	broiler, meat		2020-11-10	Campylobacter jejuni	8	>64	<=1	>64	0.5	0.5								CIP, NAL, TET	2-fold	GyrA_T86I		50S_L22_A103V			tet(O)																			blaOXA-184 family		4
PRJNA872862	SAMN34729141	BfR-CA-19336	Germany	broiler, meat		2021-01-12	Campylobacter jejuni	8	>64	<=1	<=0,5	0.5	1								CIP, NAL	1-fold	GyrA_T86I		50S_L22_A103V																						blaOXA-184		3
PRJNA872862	SAMN34729142	BfR-CA-19362	Germany	broiler, meat		2021-02-16	Campylobacter jejuni	8	>64	<=1	>64	0.5	1								CIP, NAL, TET	2-fold	GyrA_T86I		50S_L22_A103V			tet(O)-	tet(O/32/O)																		blaOXA-193		4
PRJNA872862	SAMN34729143	BfR-CA-19364	Germany	broiler, meat		2021-02-17	Campylobacter jejuni	8	>64	<=1	>64	0.5	1								CIP, NAL, TET	2-fold	GyrA_T86I		50S_L22_A103V			tet(O)-	tet(O/32/O)																		blaOXA-193		4
[truncated: 33 more columns]

## Sheet: Tab.S2_Assembler_comparison
Proof of principle comparison of AMR gene detection based on SKESA or shovill genome assemblies Resistance determinants as reported by AMRFinderPlus The coverage of the gene is expressed as a percentage of the full-length translated protein sequence Genes not found are highlighted in red differences in AMR detection based on SKESA vs. Shovill are highlighted with red shading
SAMPLE #	SAMPLE ID	Assembler	enhanced performance shovill vs. SKESA	blaOXA	blaOXA coverage	gyrA	tet(O)	tet(O) coverage	tet(O/M/O)	tet(O/M/O) coverage	aph(3')-IIIa	aph(3')-IIIa coverage	50S_L22	aad9	aad9 coverage	catA13	catA13 coverage	aadE1	aadE1 coverage	23S	aph(2'')-If	aph(2'')-If coverage	sat4	sat4 coverage	erm(B)	erm(B) coverage	aac(6')-Ie/aph(2'')-Ia	aac(6')-Ie/aph(2'')-Ia coverage	aadE-Cc	aadE-Cc coverage	tet(L)	tet(L) coverage	catA	catA coverage	optrA	optrA coverage	fexA	fexA coverage	rpsL_K43R	lnu(C)	lnu(C) coverage	ant(6)-Ia	ant(6)-Ia coverage	cat-TC	cat-TC coverage	rpsL_K88R	aph(2'')-li1	aph(2'')-li1 coverage	tet(W)
1	BfR-CA-15687	Shovill	no	blaOXA-489	100	gyrA_T86I	tet(O)	61.03		0		0			0		0		0			0		0		0		0		0		0		0		0		0			0		0		0			0
		SKESA		blaOXA-489	100	gyrA_T86I	tet(O)	59.94		0		0			0		0		0			0		0		0		0		0		0		0		0		0			0		0		0			0
2	BfR-CA-16062	Shovill	no	blaOXA-193	100	gyrA_T86I	tet(O)	70.27		0		0			0		0	aadE	100	23S_A2075G		0		0		0	aac(6')-Ie/aph(2'')-Ia	100		0		0		0		0		0			0		0		0			0
		SKESA		blaOXA-193	100	gyrA_T86I	tet(O)	69.17		0		0			0		0	aadE	100	23S_A2075G		0		0		0	aac(6')-Ie/aph(2'')-Ia	100		0		0		0		0		0			0		0		0			0
3	BfR-CA-16088	Shovill	no	blaOXA	100	gyrA_T86I		0	tet(O/M/O)	56.65	aph(3')-IIIa	100		aad9	83.72	catA13	100	aadE	100	23S_A2075G	aph(2'')-If	100		0		0		0		0		0		0		0		0		lnu(C)	100		0		0			0
		SKESA		blaOXA	100	gyrA_T86I	tet(O)	54.77	tet(O/M/O)	51.8	aph(3')-IIIa			aad9	87.98	catA13	100	aadE	100	23S_A2075G	aph(2'')-If	100		0		0		0		0		0		0		0		0		lnu(C)	100		0		0			0
4	BfR-CA-16220	Shovill	no	blaOXA-184	100	gyrA_T86I		0	tet(O/M/O)	56.65	aph(3')-IIIa	100			0		0	aadE	100			0	sat4	100		0		0		0		0		0		0		0			0	ant(6)-Ia	53.97		0			0
		SKESA		blaOXA-184	100	gyrA_T86I		0	tet(O/M/O)	51.8	aph(3')-IIIa	100			0		0	aadE	100			0	sat4	100		0		0		0		0		0		0		0			0	ant(6)-Ia	53.97		0			0
5	BfR-CA-16249	Shovill	no	blaOXA-489	100	gyrA_T86I	tet(O)	70.27		0		0			0		0	aadE	100	23S_A2075G		0		0		0	aac(6')-Ie/aph(2'')-Ia	100	aadE-Cc	100		0		0		0		0			0		0		0			0
		SKESA		blaOXA-489	100	gyrA_T86I	tet(O)	69.17		0		0			0		0	aadE	100	23S_A2075G		0		0		0	aac(6')-Ie/aph(2'')-Ia	100	aadE-Cc	100		0		0		0		0			0		0		0			0
6	BfR-CA-16258	Shovill	yes	blaOXA-193	100	gyrA_T86I	tet(O)	63.22		0		0	50S_L22_A103V	aad9	100		0	aadE	100			0		0	erm(B)	100		0		0		0		0		0		0			0		0		0			0
		SKESA		blaOXA-193	100	gyrA_T86I	tet(O)	62.13		0		0	50S_L22_A103V	aad9	83.72			aadE	100			0		0	erm(B)	100		0		0		0		0		0		0			0		0		0			0
7	BfR-CA-17105	Shovill	no	blaOXA-630	100		tet(O)	100		0		0			0		0		0			0		0		0		0		0		0		0		0		0			0		0		0			0
		SKESA		blaOXA-630	100		tet(O)	100		0		0			0		0		0			0		0		0		0		0		0		0		0		0			0		0		0			0
8	BfR-CA-18886	Shovill	no			gyrA_T86I	tet(O)	0	tet(O/M/O)	0		0		aad9	83.72		0	aadE	100			0		0	erm(B)	100		0		0		0		0		0		0			0		0		0			0
		SKESA				gyrA_T86I	tet(O)	0	tet(O/M/O)	0		0		aad9	81.4		0	aadE	100			0		0	erm(B)	100		0		0		0		0		0		0			0		0		0			0
9	BfR-CA-19033	Shovill	no	blaOXA-193	100	gyrA_T86I	tet(O)	0	tet(O/M/O)	69.17	aph(3')-IIIa	100		aad9	100		0	aadE	100			0	sat4	100	erm(B)	100	aac(6')-Ie/aph(2'')-Ia	100		0		0		0		0		0			0	ant(6)-Ia	87.75		0			0
		SKESA		blaOXA-193	100	gyrA_T86I	tet(O)	0	tet(O/M/O)	64.32	aph(3')-IIIa	100		aad9	100		0	aadE	100			0	sat4	100	erm(B)	100	aac(6')-Ie/aph(2'')-Ia	100		0		0		0		0		0			0	ant(6)-Ia	87.75		0			0
10	BfR-CA-19112	Shovill	no	blaOXA-193	100	gyrA_T86I	tet(O)	0	tet(O/M/O)	90.61	aph(3')-IIIa	100		aad9	84.5		0	aadE	88.89			0	sat4	100	erm(B)	100	aac(6')-Ie/aph(2'')-Ia	100		0		0		0		0		0			0	ant(6)-Ia	87.75		0			0
		SKESA		blaOXA-193	100	gyrA_T86I	tet(O)	0	tet(O/M/O)	64.32	aph(3')-IIIa	100		aad9	81.4		0	aadE	86.46			0	sat4	100	erm(B)	100	aac(6')-Ie/aph(2'')-Ia	100		0		0		0		0		0			0	ant(6)-Ia	87.75		0			0
[truncated: 1 more columns]

## Sheet: Tab.S3_Reference_sequences 
Antibiotic class	Resistance determinant	Accession of protein reference sequence(s)	Accession of nucleotide reference sequence(s)
Aminoglycoside	aph(2'')-If	WP_021424053.1	NG_047405.1
	aac(6')-Ie/aph(2'')-Ia	WP_001028144.1	NG_047055.1
	aph(2'')-li1	WP_052776520.1	KX931104.1
	aadE1	WP_001255868.1	NZ_CP109819.1:317969-318835
	aadE2	WP_001255866.1	NG_047393.1
	aadE3	WP_057035408.1 (missing in AMRFinder database)	NZ_RYYM01000001.1:c70287-69379
	aadE-Cc	WP_002785795.1	CP013733.1:c230242-229343
	RpsL_K43R; RpsL_K88R	n.a. - point mutation	n.a. - point mutation
	aph(3')-IIIa	WP_001096887.1	NG_047418.1
	aad9	WP_057031337.1	CP091310.1:1750066-1750845
Beta-lactam	blaOXA-61 family	WP_002783228.1 (blaOXA-193 as example sequence); variants: blaOXA-61, blaOXA-450, blaOXA-460, blaOXA-461, blaOXA-489, blaOXA-577, blaOXA-579, blaOXA-584, blaOXA-591, blaOXA-594, blaOXA-595	NG_049489.1
	blaOXA-184 family	WP_002872405.1 (blaOXA-184 as example sequence); variants: blaOXA-185, blaOXA-447, blaOXA-448, blaOXA-449, blaOXA-452, blaOXA-465, blaOXA-625, blaOXA-630, blaOXA-631, blaOXA-632, blaOXA-633	NG_049485.1
(Fluoro-)Quinolone	GyrA_T86I; GyrA_T86V	n.a. - point mutation	n.a. - point mutation
Lincosamide	lnu(C)	WP_002837187.1	NZ_CP114883.1:456702-457196
Macrolide	23S_A2075G	n.a. - point mutation	n.a. - point mutation
	50S_L22_A103V	n.a. - point mutation (to be deleted in AMRFinder database, since no macrolide resistance is conferred)	n.a. - point mutation (to be deleted in AMRFinder database, since no macrolide resistance is conferred)
	erm(B)	WP_002321849.1	NC_012926.1:1031089-1031826
Phenicol	catA9	WP_001010387.1	NG_047564.1
	catA13	WP_040564913.1	NG_047588.1
	optrA	WP_063854496.1	NZ_CP081833.1:c1246663-1244696
	fexA	WP_015585966.1	NG_047857.1
Tetracycline	tet(O)	WP_032490535.1	AY190525.1
	tet(O/32/O)	WP_215475009.1 (missing in AMRFinder database)	MT176412.1
	tet(O/M/O)	WP_002872163.1; WP_185886429.1 (Henan variant); WP_216170378.1 (Taiwanese variant); AVY51757.1 (Shanghai variant)	NG_048259.1; NZ_JACMID010000002.1:c171398-169479 (Henan variant); CP076508.1:43486-45405 (Taiwanese variant); MF037585.1:c18890-16971 (Shanghai variant)
	tet(L)	WP_002294500.1	NG_048206.1
	tet(W)	WP_000691721.1	NG_048291.1
	tet(M)	WP_002364936	EU182585.1
Streptothricin	sat4	WP_063854935.1, WP_000627290.1	NG_048073.1, NG_048072.1

## Sheet: Tab.S4_Statistical_analyses
Odds ratio (OR) with 95 % confidence interval (CI) Odds ratios with p-values of less than 0.05 are highlighted in bold
Comparison	Antimicrobial	Odds ratio (OR)	95% confidence interval (CI) lower bound	95% confidence interval (CI) upper bound	significance level (p)
C. coli vs. C. jejuni (VN)	CIP	4.5672	0.2334	89.3794	0.3168
	ERY	26.8235	13.5002	53.2957	0.0001
	GEN	13.2185	7.154	24.4237	0.0001
	NAL	8.6522	0.482	155.316	0.143
	STR	40.9821	19.6524	85.4621	0.0001
	TET	0.6364	0.0393	10.2925	0.7503
	3-4 fold resistance	45.9556	17.5241	120.515	0.0001
C. coli vs. C. jejuni (DE)	CIP	1.1647	0.62	2.1877	0.6356
	ERY	27.7021	3.6603	209.655	0.0013
	GEN	5.5286	0.2626	116.391	0.2714
	NAL	1.4348	0.7829	2.6295	0.2428
	STR	0.6652	0.3282	1.3484	0.2581
	TET	1.2857	0.7495	2.2054	0.3613
	3-4 fold resistance	1.3757	0.7216	2.6224	0.3326
VN vs. DE (C. coli)	CIP	47.8877	2.8639	800.734	0.0071
	ERY	14.7909	7.6114	28.7424	0.0001
	GEN	209.857	47.8266	920.826	0.0001
	NAL	50.5568	3.0272	844.341	0.0063
	STR	40.4762	18.4868	88.6212	0.0001
	TET	42.875	5.7469	319.869	0.0002
	3-4 fold resistance	67.68	24.8293	184.483	0.0001
VN vs. DE (C. jejuni)	CIP	13.9592	4.1231	47.2608	0.0001
	ERY	15.2754	2.0035	116.465	0.0085
	GEN	71.2716	4.3211	1175.55	0.0029
	NAL	8.9076	3.5932	22.0822	0.0001
	STR	0.657	0.3423	1.2612	0.2067
	TET	86.625	11.7236	640.067	0.0001
	3-4 fold resistance	2.026	1.1307	3.6302	0.0177
VN vs. DE (C. spp.)	3-4 fold resistance	5.0975	3.3985	7.6459	0.0001

## Sheet: Tab.S5_Ridom_distance_matrix
	BfR-CA-15426	BfR-CA-16027	BfR-CA-12208	BfR-CA-15532	BfR-CA-19088	BfR-CA-17407	BfR-CA-19241	BfR-CA-16279	BfR-CA-12897	BfR-CA-14940	BfR-CA-18732	BfR-CA-19257	BfR-CA-16104	BfR-CA-19108	BfR-CA-19111	BfR-CA-17869	BfR-CA-18738	BfR-CA-16743	BfR-CA-16029	BfR-CA-15892	BfR-CA-15913	BfR-CA-16822	BfR-CA-18834	BfR-CA-19275	BfR-CA-17160	BfR-CA-17249	BfR-CA-16834	BfR-CA-19273	BfR-CA-16283	BfR-CA-18038	BfR-CA-15124	BfR-CA-15245	BfR-CA-15246	BfR-CA-17159	BfR-CA-16039	BfR-CA-16737	BfR-CA-18045	BfR-CA-19256	BfR-CA-19226	BfR-CA-17951	BfR-CA-18748	BfR-CA-19269	BfR-CA-18729	BfR-CA-12973	BfR-CA-19052	BfR-CA-16041	BfR-CA-18822	BfR-CA-14582	BfR-CA-17905
BfR-CA-15426	0	912	937	1294	458	1304	1307	1303	448	1301	1293	1298	1296	1287	1290	1292	912	981	1295	1188	472	936	897	1301	1296	912	937	1300	1305	1295	935	1304	1301	912	1288	1300	927	1298	923	1196	1192	1299	1292	425	1298	1298	1036	916	471
BfR-CA-16027	912	0	917	1298	907	1305	1303	1302	916	1299	1293	1297	1296	1287	1292	1293	764	957	1297	1184	916	902	859	1304	1296	915	903	1300	1300	1303	904	1301	1302	916	1290	1302	927	1299	895	1188	1188	1297	1293	911	1296	1300	1008	873	923
BfR-CA-12208	937	917	0	1294	951	1298	1300	1300	940	1293	1289	1297	1298	1281	1288	1291	929	1027	1297	1157	944	314	609	1300	1292	925	315	1298	1303	1300	320	1298	1300	924	1286	1285	942	1293	900	1186	1153	1296	1288	945	1293	1296	1038	944	943
BfR-CA-15532	1294	1298	1294	0	1294	1198	1200	1189	1294	1265	1191	1182	1175	1090	1143	1280	1295	1296	1170	1280	1295	1293	1294	930	1208	1305	1292	1118	1181	986	1291	1249	1234	1305	1197	1245	1306	1026	1300	1265	1275	1146	1190	1291	1195	1034	1294	1288	1295
BfR-CA-19088	458	907	951	1294	0	1302	1304	1302	81	1297	1291	1296	1297	1289	1292	1289	920	979	1296	1189	117	934	891	1301	1295	924	935	1300	1302	1296	934	1300	1297	924	1287	1300	922	1295	924	1200	1194	1298	1288	64	1301	1299	1023	921	133
BfR-CA-17407	1304	1305	1298	1198	1302	0	1170	1084	1299	1286	1143	1215	1112	1149	1066	1289	1295	1302	1102	1282	1300	1300	1299	1207	1099	1311	1299	1165	1074	1198	1302	1280	1279	1311	1110	1262	1313	1178	1308	1277	1281	1124	1138	1299	1069	1183	1294	1295	1300
BfR-CA-19241	1307	1303	1300	1200	1304	1170	0	1149	1303	1280	1176	1220	1161	1182	1139	1289	1299	1306	1156	1288	1304	1301	1303	1209	1153	1314	1300	1202	1153	1209	1300	1280	1258	1314	1160	1272	1314	1183	1309	1282	1287	1141	1178	1302	1148	1185	1293	1297	1303
BfR-CA-16279	1303	1302	1300	1189	1302	1084	1149	0	1301	1287	1112	1204	1051	1129	1068	1283	1298	1305	1057	1283	1302	1299	1301	1195	1121	1309	1298	1138	1100	1189	1300	1284	1276	1309	1089	1267	1311	1146	1305	1279	1282	1088	1111	1299	1064	1152	1295	1293	1301
BfR-CA-12897	448	916	940	1294	81	1299	1303	1301	0	1296	1288	1294	1294	1287	1290	1290	921	971	1294	1187	38	927	886	1300	1293	920	928	1299	1297	1293	927	1298	1298	920	1286	1298	917	1294	923	1197	1192	1295	1286	46	1296	1297	1016	914	63
BfR-CA-14940	1301	1299	1293	1265	1297	1286	1280	1287	1296	0	1281	1279	1279	1265	1268	1258	1295	1300	1274	1283	1297	1296	1296	1274	1272	1305	1296	1274	1284	1267	1295	676	1215	1305	1282	1250	1305	1253	1296	1277	1281	1268	1279	1295	1274	1257	1292	1292	1298
BfR-CA-18732	1293	1293	1289	1191	1291	1143	1176	1112	1288	1281	0	1213	1125	1159	1108	1277	1289	1292	1110	1279	1289	1290	1289	1196	1102	1299	1290	1195	1120	1215	1288	1277	1264	1299	1127	1243	1300	1185	1296	1273	1274	1122	327	1288	1122	1191	1285	1283	1286
BfR-CA-19257	1298	1297	1297	1182	1296	1215	1220	1204	1294	1279	1213	0	1215	1215	1186	1283	1295	1298	1197	1280	1295	1295	1293	1199	1211	1302	1295	1207	1213	1187	1292	1283	1285	1302	1211	1272	1305	1191	1302	1271	1272	1209	1206	1293	1211	1195	1289	1288	1291
BfR-CA-16104	1296	1296	1298	1175	1297	1112	1161	1051	1294	1279	1125	1215	0	1123	1062	1290	1291	1300	977	1281	1295	1294	1293	1216	1136	1301	1294	1116	1094	1215	1292	1285	1277	1301	1069	1253	1302	1183	1299	1274	1277	573	1102	1293	1097	1188	1292	1290	1294
BfR-CA-19108	1287	1287	1281	1090	1289	1149	1182	1129	1287	1265	1159	1215	1123	0	1041	1270	1284	1287	1055	1265	1288	1278	1284	1165	1156	1290	1278	1041	1155	1163	1279	1263	1254	1290	1110	1252	1292	1154	1288	1264	1262	1121	1151	1287	1134	1156	1278	1276	1289
BfR-CA-19111	1290	1292	1288	1143	1292	1066	1139	1068	1290	1268	1108	1186	1062	1041	0	1281	1289	1294	1060	1271	1291	1289	1290	1170	1135	1298	1288	1130	1117	1174	1286	1266	1264	1298	1060	1237	1300	1140	1295	1262	1269	1084	1103	1290	1035	1149	1286	1284	1290
BfR-CA-17869	1292	1293	1291	1280	1289	1289	1289	1283	1290	1258	1277	1283	1290	1270	1281	0	1285	1292	1275	1278	1291	1291	1289	1283	1279	1298	1291	1290	1286	1275	1292	1271	1266	1298	1282	1289	1298	1279	1293	1275	1277	1286	1274	1288	1274	1280	1285	1283	1292
BfR-CA-18738	912	764	929	1295	920	1295	1299	1298	921	1295	1289	1295	1291	1284	1289	1285	0	941	1295	1185	921	934	895	1300	1289	934	935	1298	1298	1299	928	1299	1297	934	1285	1296	944	1294	920	1183	1181	1293	1288	917	1294	1298	1002	921	924
BfR-CA-16743	981	957	1027	1296	979	1302	1306	1305	971	1300	1292	1298	1300	1287	1294	1292	941	0	1297	1210	967	1021	992	1299	1294	997	1020	1302	1303	1299	1024	1306	1301	997	1288	1303	1002	1298	998	1204	1210	1300	1291	964	1300	1300	995	982	977
BfR-CA-16029	1295	1297	1297	1170	1296	1102	1156	1057	1294	1274	1110	1197	977	1055	1060	1275	1295	1297	0	1274	1295	1295	1294	1166	1117	1301	1293	1039	1085	1183	1294	1274	1266	1301	1090	1251	1302	1169	1299	1273	1272	976	1096	1292	1080	1170	1289	1287	1295
BfR-CA-15892	1188	1184	1157	1280	1189	1282	1288	1283	1187	1283	1279	1280	1281	1265	1271	1278	1185	1210	1274	0	1190	1170	1184	1284	1275	1189	1170	1274	1282	1282	1167	1286	1287	1189	1273	1250	1183	1276	1179	917	146	1275	1276	1188	1277	1279	1220	1178	1189
BfR-CA-15913	472	916	944	1295	117	1300	1304	1302	38	1297	1289	1295	1295	1288	1291	1291	921	967	1295	1190	0	932	885	1301	1294	916	933	1300	1298	1294	932	1299	1299	916	1287	1299	914	1295	920	1195	1195	1296	1287	82	1297	1298	1019	911	92
BfR-CA-16822	936	902	314	1293	934	1300	1301	1299	927	1296	1290	1295	1294	1278	1289	1291	934	1021	1295	1170	932	0	626	1299	1290	926	4	1298	1301	1298	85	1302	1299	927	1287	1294	945	1293	872	1189	1164	1294	1289	932	1291	1296	1040	940	933
BfR-CA-18834	897	859	609	1294	891	1299	1303	1301	886	1296	1289	1293	1293	1284	1290	1289	895	992	1294	1184	885	626	0	1302	1292	891	626	1296	1298	1295	626	1301	1301	892	1282	1297	908	1297	902	1184	1181	1294	1290	895	1291	1298	1008	909	897
BfR-CA-19275	1301	1304	1300	930	1301	1207	1209	1195	1300	1274	1196	1199	1216	1165	1170	1283	1300	1299	1166	1284	1301	1299	1302	0	1202	1310	1298	1168	1204	834	1297	1272	1258	1310	1185	1264	1312	1001	1306	1281	1282	1211	1197	1298	1208	1005	1296	1292	1302
BfR-CA-17160	1296	1296	1292	1208	1295	1099	1153	1121	1293	1272	1102	1211	1136	1156	1135	1279	1289	1294	1117	1275	1294	1290	1292	1202	0	1300	1290	1172	1105	1202	1291	1269	1270	1300	1131	1260	1301	1190	1301	1268	1271	1137	1068	1293	1118	1189	1286	1287	1294
BfR-CA-17249	912	915	925	1305	924	1311	1314	1309	920	1305	1299	1302	1301	1290	1298	1298	934	997	1301	1189	916	926	891	1310	1300	0	927	1308	1311	1304	927	1309	1307	4	1293	1306	136	1303	970	1195	1192	1306	1298	919	1303	1305	1012	933	929
BfR-CA-16834	937	903	315	1292	935	1299	1300	1298	928	1296	1290	1295	1294	1278	1288	1291	935	1020	1293	1170	933	4	626	1298	1290	927	0	1297	1301	1298	85	1301	1299	928	1287	1294	946	1292	871	1189	1163	1294	1288	933	1291	1296	1041	941	934
BfR-CA-19273	1300	1300	1298	1118	1300	1165	1202	1138	1299	1274	1195	1207	1116	1041	1130	1290	1298	1302	1039	1274	1300	1298	1296	1168	1172	1308	1297	0	1168	1172	1296	1270	1270	1308	1154	1192	1309	1183	1299	1268	1281	1108	1167	1297	1142	1178	1299	1291	1301
BfR-CA-16283	1305	1300	1303	1181	1302	1074	1153	1100	1297	1284	1120	1213	1094	1155	1117	1286	1298	1303	1085	1282	1298	1301	1298	1204	1105	1311	1301	1168	0	1210	1299	1280	1276	1311	1160	1253	1312	1188	1306	1281	1277	1121	1116	1298	1133	1189	1300	1295	1298
BfR-CA-18038	1295	1303	1300	986	1296	1198	1209	1189	1293	1267	1215	1187	1215	1163	1174	1275	1299	1299	1183	1282	1294	1298	1295	834	1202	1304	1298	1172	1210	0	1296	1258	1257	1304	1199	1265	1308	988	1302	1278	1280	1214	1216	1291	1205	1004	1296	1289	1297
BfR-CA-15124	935	904	320	1291	934	1302	1300	1300	927	1295	1288	1292	1292	1279	1286	1292	928	1024	1294	1167	932	85	626	1297	1291	927	85	1296	1299	1296	0	1300	1298	926	1285	1293	946	1292	873	1187	1163	1293	1288	933	1291	1295	1037	943	935
BfR-CA-15245	1304	1301	1298	1249	1300	1280	1280	1284	1298	676	1277	1283	1285	1263	1266	1271	1299	1306	1274	1286	1299	1302	1301	1272	1269	1309	1301	1270	1280	1258	1300	0	1205	1309	1280	1258	1309	1267	1302	1281	1285	1267	1276	1297	1273	1272	1297	1296	1300
BfR-CA-15246	1301	1302	1300	1234	1297	1279	1258	1276	1298	1215	1264	1285	1277	1254	1264	1266	1297	1301	1266	1287	1299	1299	1301	1258	1270	1307	1299	1270	1276	1257	1298	1205	0	1307	1274	1265	1307	1250	1304	1283	1286	1266	1269	1296	1270	1257	1297	1293	1301
BfR-CA-17159	912	916	924	1305	924	1311	1314	1309	920	1305	1299	1302	1301	1290	1298	1298	934	997	1301	1189	916	927	892	1310	1300	4	928	1308	1311	1304	926	1309	1307	0	1294	1306	141	1303	970	1196	1192	1305	1298	919	1303	1305	1011	933	929
BfR-CA-16039	1288	1290	1286	1197	1287	1110	1160	1089	1286	1282	1127	1211	1069	1110	1060	1282	1285	1288	1090	1273	1287	1287	1282	1185	1131	1293	1287	1154	1160	1199	1285	1280	1274	1294	0	1253	1294	1157	1293	1263	1271	1125	1114	1285	1082	1146	1282	1282	1283
BfR-CA-16737	1300	1302	1285	1245	1300	1262	1272	1267	1298	1250	1243	1272	1253	1252	1237	1289	1296	1303	1251	1250	1299	1294	1297	1264	1260	1306	1294	1192	1253	1265	1293	1258	1265	1306	1253	0	1307	1259	1297	1278	1266	1243	1254	1297	1260	1264	1293	1289	1300
BfR-CA-18045	927	927	942	1306	922	1313	1314	1311	917	1305	1300	1305	1302	1292	1300	1298	944	1002	1302	1183	914	945	908	1312	1301	136	946	1309	1312	1308	946	1309	1307	141	1294	1307	0	1305	983	1193	1186	1305	1299	916	1304	1307	1024	947	929
BfR-CA-19256	1298	1299	1293	1026	1295	1178	1183	1146	1294	1253	1185	1191	1183	1154	1140	1279	1294	1298	1169	1276	1295	1293	1297	1001	1190	1303	1292	1183	1188	988	1292	1267	1250	1303	1157	1259	1305	0	1299	1275	1278	1186	1181	1293	1174	179	1290	1290	1289
BfR-CA-19226	923	895	900	1300	924	1308	1309	1305	923	1296	1296	1302	1299	1288	1295	1293	920	998	1299	1179	920	872	902	1306	1301	970	871	1299	1306	1302	873	1302	1304	970	1293	1297	983	1299	0	1184	1195	1299	1293	919	1301	1302	1051	976	931
BfR-CA-17951	1196	1188	1186	1265	1200	1277	1282	1279	1197	1277	1273	1271	1274	1264	1262	1275	1183	1204	1273	917	1195	1189	1184	1281	1268	1195	1189	1268	1281	1278	1187	1281	1283	1196	1263	1278	1193	1275	1184	0	907	1273	1272	1199	1265	1281	1200	1190	1194
BfR-CA-18748	1192	1188	1153	1275	1194	1281	1287	1282	1192	1281	1274	1272	1277	1262	1269	1277	1181	1210	1272	146	1195	1164	1181	1282	1271	1192	1163	1281	1277	1280	1163	1285	1286	1192	1271	1266	1186	1278	1195	907	0	1274	1275	1193	1271	1279	1213	1181	1194
BfR-CA-19269	1299	1297	1296	1146	1298	1124	1141	1088	1295	1268	1122	1209	573	1121	1084	1286	1293	1300	976	1275	1296	1294	1294	1211	1137	1306	1294	1108	1121	1214	1293	1267	1266	1305	1125	1243	1305	1186	1299	1273	1274	0	1106	1295	1094	1194	1290	1290	1295
BfR-CA-18729	1292	1293	1288	1190	1288	1138	1178	1111	1286	1279	327	1206	1102	1151	1103	1274	1288	1291	1096	1276	1287	1289	1290	1197	1068	1298	1288	1167	1116	1216	1288	1276	1269	1298	1114	1254	1299	1181	1293	1272	1275	1106	0	1286	1115	1183	1284	1283	1284
BfR-CA-12973	425	911	945	1291	64	1299	1302	1299	46	1295	1288	1293	1293	1287	1290	1288	917	964	1292	1188	82	932	895	1298	1293	919	933	1297	1298	1291	933	1297	1296	919	1285	1297	916	1293	919	1199	1193	1295	1286	0	1297	1296	1013	912	102
BfR-CA-19052	1298	1296	1293	1195	1301	1069	1148	1064	1296	1274	1122	1211	1097	1134	1035	1274	1294	1300	1080	1277	1297	1291	1291	1208	1118	1303	1291	1142	1133	1205	1291	1273	1270	1303	1082	1260	1304	1174	1301	1265	1271	1094	1115	1297	0	1179	1289	1290	1296
BfR-CA-16041	1298	1300	1296	1034	1299	1183	1185	1152	1297	1257	1191	1195	1188	1156	1149	1280	1298	1300	1170	1279	1298	1296	1298	1005	1189	1305	1296	1178	1189	1004	1295	1272	1257	1305	1146	1264	1307	179	1302	1281	1279	1194	1183	1296	1179	0	1293	1290	1295
BfR-CA-18822	1036	1008	1038	1294	1023	1294	1293	1295	1016	1292	1285	1289	1292	1278	1286	1285	1002	995	1289	1220	1019	1040	1008	1296	1286	1012	1041	1299	1300	1296	1037	1297	1297	1011	1282	1293	1024	1290	1051	1200	1213	1290	1284	1013	1289	1293	0	1040	1026
BfR-CA-14582	916	873	944	1288	921	1295	1297	1293	914	1292	1283	1288	1290	1276	1284	1283	921	982	1287	1178	911	940	909	1292	1287	933	941	1291	1295	1289	943	1296	1293	933	1282	1289	947	1290	976	1190	1181	1290	1283	912	1290	1290	1040	0	922
BfR-CA-17905	471	923	943	1295	133	1300	1303	1301	63	1298	1286	1291	1294	1289	1290	1292	924	977	1295	1189	92	933	897	1302	1294	929	934	1301	1298	1297	935	1300	1301	929	1283	1300	929	1289	931	1194	1194	1295	1284	102	1296	1295	1026	922	0
BfR-CA-19102	1299	1298	1295	1209	1300	1086	1172	1101	1294	1278	1075	1214	1121	1158	1115	1286	1294	1300	1106	1273	1295	1291	1294	1206	614	1304	1290	1168	1114	1212	1292	1272	1276	1304	1118	1258	1306	1192	1303	1276	1269	1132	1047	1296	1115	1190	1294	1291	1297
BfR-CA-19259	942	911	500	1292	940	1300	1303	1302	923	1297	1292	1298	1297	1284	1290	1291	916	1022	1298	1172	928	489	650	1303	1295	929	490	1300	1302	1303	483	1304	1299	929	1290	1296	955	1296	920	1176	1168	1295	1289	932	1295	1300	1029	939	928
BfR-CA-18737	894	658	937	1290	902	1298	1298	1296	903	1294	1286	1290	1292	1281	1286	1285	757	979	1291	1200	905	927	888	1298	1289	939	927	1294	1299	1295	923	1297	1293	940	1284	1294	952	1292	897	1190	1199	1290	1286	899	1289	1293	1027	927	909
BfR-CA-18060	1298	1302	1299	348	1300	1206	1222	1199	1298	1270	1208	1200	1222	1086	1153	1286	1298	1300	1184	1288	1299	1296	1298	907	1213	1309	1295	1135	1196	952	1296	1260	1236	1309	1205	1247	1311	1015	1303	1274	1284	1210	1205	1296	1208	1024	1297	1291	1301
BfR-CA-18039	1300	1300	1299	1147	1298	1135	1191	1108	1296	1276	1165	1200	1063	990	1104	1289	1297	1298	978	1282	1297	1299	1298	1167	1151	1306	1299	622	1137	1165	1295	1269	1263	1306	1096	1253	1306	1165	1302	1280	1279	1067	1142	1295	1123	1167	1297	1291	1298
BfR-CA-16042	1299	1296	1296	1186	1295	1072	1168	1077	1292	1271	1114	1198	1076	1152	1103	1275	1294	1298	1084	1275	1293	1296	1294	1195	1088	1306	1295	1177	573	1197	1294	1274	1264	1306	1138	1251	1306	1175	1302	1272	1273	1117	1127	1292	1130	1185	1293	1288	1292
BfR-CA-18036	940	920	188	1289	952	1294	1300	1295	943	1291	1285	1294	1290	1279	1287	1286	936	1032	1291	1123	947	380	659	1296	1286	933	382	1295	1301	1295	394	1298	1291	933	1284	1291	949	1289	900	1173	1125	1292	1285	946	1290	1291	1044	945	950
BfR-CA-16299	1295	1294	1291	1195	1298	1065	1148	1056	1294	1273	1113	1209	1090	1129	1029	1272	1292	1299	1069	1275	1295	1291	1290	1206	1124	1301	1290	1138	1130	1206	1290	1273	1269	1301	1086	1257	1302	1175	1299	1263	1270	1090	1108	1294	110	1178	1287	1288	1294
BfR-CA-16043	1290	1288	1290	1160	1291	1133	1161	1058	1289	1274	1094	1210	838	1117	1046	1279	1287	1291	999	1278	1290	1287	1290	1194	1154	1293	1287	1115	1105	1201	1288	1269	1268	1294	1101	1227	1294	1188	1293	1268	1274	850	1093	1287	1090	1189	1289	1283	1288
BfR-CA-19106	1298	1298	1296	1213	1299	1088	1165	1102	1297	1278	1081	1215	1129	1153	1123	1287	1295	1299	1102	1277	1298	1292	1296	1205	579	1304	1291	1165	1105	1208	1292	1273	1277	1304	1117	1267	1305	1186	1304	1276	1273	1141	1059	1296	1122	1189	1295	1291	1299
BfR-CA-17890	1301	1300	1301	1157	1300	1165	1203	1129	1299	1286	1174	1210	1085	1013	1124	1293	1297	1302	1025	1285	1300	1299	1300	1165	1164	1308	1298	676	1157	1158	1298	1279	1270	1307	1139	1218	1307	1158	1304	1279	1285	1088	1153	1297	1153	1159	1296	1292	1300
BfR-CA-14583	924	804	936	1300	929	1306	1305	1306	927	1296	1294	1299	1295	1289	1295	1293	872	996	1295	1179	927	931	883	1307	1296	923	931	1301	1306	1305	924	1300	1303	924	1290	1301	920	1302	917	1173	1180	1296	1295	926	1296	1303	1023	920	932
BfR-CA-16107	946	885	988	1296	921	1299	1302	1297	917	1297	1292	1293	1294	1283	1291	1289	861	994	1293	1200	922	977	966	1300	1290	958	978	1299	1303	1296	976	1299	1296	959	1286	1298	980	1295	980	1201	1198	1294	1291	918	1296	1298	1016	890	923
BfR-CA-16108	1296	1298	1298	1170	1297	1103	1156	1057	1295	1275	1112	1198	979	1057	1058	1276	1296	1297	10	1275	1296	1294	1294	1166	1118	1302	1295	1040	1087	1184	1294	1274	1267	1302	1092	1252	1303	1169	1299	1274	1272	978	1097	1293	1081	1171	1290	1288	1296
BfR-CA-16036	939	859	956	1293	928	1298	1303	1300	929	1296	1291	1294	1294	1283	1290	1290	795	933	1296	1192	931	956	935	1297	1289	922	957	1297	1301	1295	953	1300	1296	922	1284	1298	935	1290	954	1187	1191	1293	1289	921	1293	1294	982	938	942
BfR-CA-16303	1306	1301	1304	1184	1303	1077	1155	1104	1298	1285	1121	1214	1094	1156	1119	1287	1299	1305	1087	1283	1299	1303	1300	1207	1107	1312	1302	1171	11	1212	1301	1282	1276	1312	1161	1255	1313	1191	1308	1282	1279	1122	1118	1299	1135	1191	1301	1296	1299
BfR-CA-16103	909	507	919	1296	911	1304	1304	1302	918	1301	1293	1294	1298	1285	1291	1293	791	985	1296	1182	925	913	876	1300	1293	943	914	1299	1305	1302	907	1303	1300	943	1291	1299	949	1296	886	1194	1186	1302	1292	914	1296	1298	1023	881	928
BfR-CA-16297	937	847	939	1280	936	1285	1290	1284	939	1283	1279	1282	1282	1274	1279	1276	785	973	1280	1189	936	932	903	1288	1277	921	933	1287	1286	1285	934	1286	1286	920	1273	1285	931	1280	955	1183	1188	1283	1276	933	1282	1285	986	949	941
BfR-CA-18102	970	951	977	1262	975	1267	1264	1267	968	1274	1254	1263	1263	1254	1257	1270	955	1004	1260	1169	971	984	960	1264	1258	980	985	1270	1264	1261	983	1277	1274	980	1253	1264	984	1261	984	1165	1169	1263	1255	965	1265	1265	1050	973	975
BfR-CA-19082	1298	1298	1296	1081	1298	1161	1199	1126	1297	1264	1181	1200	1116	1041	1122	1288	1298	1300	1038	1275	1298	1294	1294	1155	1168	1306	1294	154	1159	1169	1292	1259	1268	1306	1150	1228	1307	1121	1296	1266	1278	1103	1163	1295	1140	1123	1296	1289	1297
BfR-CA-16198	1295	1298	1295	1195	1295	1101	1163	1111	1291	1276	1107	1211	1126	1129	1124	1284	1293	1298	1103	1275	1292	1290	1292	1197	714	1301	1291	1163	1122	1205	1292	1271	1270	1301	1107	1268	1303	1186	1300	1274	1270	1124	1084	1291	1133	1187	1295	1290	1293
BfR-CA-16190	1294	1295	1291	1202	1293	1066	1155	1033	1293	1276	1118	1208	1084	1156	1050	1273	1289	1295	1086	1280	1293	1288	1290	1196	1112	1300	1289	1143	1117	1194	1289	1273	1268	1300	1106	1258	1301	1163	1295	1274	1275	1109	1111	1289	1058	1168	1292	1285	1293
BfR-CA-17950	1262	1262	1262	1263	1260	1266	1271	1267	1260	1268	1259	1261	1266	1251	1260	1262	1259	1265	1261	1247	1261	1261	1258	1266	1260	1269	1261	1266	1268	1266	1260	1268	1265	1269	1263	1265	1269	1261	1263	1238	1245	1266	1257	1259	1263	1263	1260	1257	1260
BfR-CA-16284	1305	1300	1303	1181	1302	1074	1153	1100	1297	1284	1120	1213	1094	1155	1117	1286	1298	1303	1085	1282	1298	1301	1298	1204	1105	1311	1301	1168	0	1210	1299	1280	1276	1311	1160	1253	1312	1188	1306	1281	1277	1121	1116	1298	1133	1189	1300	1295	1298
BfR-CA-16109	921	372	909	1298	913	1299	1302	1298	919	1300	1292	1297	1297	1285	1292	1294	770	975	1293	1182	919	899	851	1303	1292	915	900	1298	1303	1302	903	1303	1299	915	1288	1298	927	1298	888	1183	1187	1296	1291	915	1292	1299	1015	885	925
BfR-CA-16111	910	117	914	1294	906	1301	1299	1298	915	1295	1287	1292	1290	1282	1288	1289	751	954	1293	1183	915	900	862	1300	1291	915	900	1296	1295	1297	905	1300	1296	916	1284	1297	925	1295	892	1188	1189	1292	1288	910	1291	1295	1013	876	922
BfR-CA-16096	1293	1289	1287	1252	1291	1251	1262	1257	1290	1283	1247	1266	1242	1242	1229	1286	1288	1295	1244	1269	1292	1285	1290	1274	1249	1300	1285	1237	1254	1268	1285	1275	1277	1300	1234	1168	1302	1265	1295	1270	1266	1229	1246	1290	1256	1265	1284	1284	1291
BfR-CA-17056	924	800	956	1301	912	1310	1308	1307	927	1302	1299	1304	1304	1291	1295	1297	846	973	1304	1187	925	945	842	1307	1301	930	946	1305	1311	1303	937	1306	1305	930	1293	1305	945	1300	882	1185	1187	1303	1297	921	1304	1304	1022	913	935
BfR-CA-18061	1305	1299	1300	1189	1301	1080	1163	1112	1299	1281	1124	1217	1091	1160	1118	1286	1297	1303	1093	1282	1300	1299	1296	1205	1116	1312	1299	1182	280	1212	1297	1283	1280	1312	1154	1253	1311	1198	1306	1279	1278	1128	1127	1298	1142	1199	1297	1295	1300
BfR-CA-18743	1300	1299	1300	1156	1299	1165	1202	1129	1298	1285	1174	1209	1085	1012	1124	1292	1296	1301	1025	1284	1299	1298	1299	1164	1164	1307	1297	677	1156	1157	1297	1278	1269	1306	1139	1217	1306	1157	1303	1278	1284	1088	1153	1296	1152	1158	1295	1291	1299
BfR-CA-16930	1299	1301	1296	1028	1298	1180	1186	1149	1297	1256	1188	1194	1187	1156	1144	1282	1296	1300	1172	1280	1298	1296	1299	1001	1193	1304	1295	1187	1191	992	1295	1270	1251	1304	1161	1261	1306	4	1302	1277	1281	1189	1184	1295	1177	175	1293	1291	1292
BfR-CA-16296	1285	1285	1283	1061	1284	1147	1169	1106	1281	1275	1152	1203	1092	924	1090	1268	1280	1286	1013	1261	1282	1283	1281	1140	1168	1291	1282	1001	1120	1144	1283	1267	1259	1291	1112	1242	1292	1127	1286	1263	1261	1084	1137	1283	1130	1119	1281	1276	1283
BfR-CA-16298	956	935	957	1297	939	1296	1303	1299	944	1299	1289	1294	1291	1282	1290	1290	915	980	1294	1199	947	961	935	1301	1291	952	962	1300	1297	1298	958	1302	1299	952	1287	1298	958	1295	982	1194	1200	1294	1290	945	1293	1299	1029	957	949
BfR-CA-17157	1299	1300	1297	1203	1298	1139	1164	1131	1293	1268	1150	1204	1114	1156	1131	1283	1298	1302	1138	1282	1294	1294	1293	1218	1120	1307	1294	1165	1124	1202	1293	1261	1265	1307	1112	1250	1308	1179	1300	1272	1276	1126	1149	1294	1139	1183	1292	1291	1295
BfR-CA-16831	946	865	861	1293	950	1302	1302	1300	944	1294	1288	1296	1293	1284	1288	1291	864	994	1298	1147	936	879	835	1297	1291	929	879	1296	1300	1296	876	1296	1297	928	1289	1285	943	1291	924	1174	1152	1295	1288	946	1296	1295	1038	947	945
BfR-CA-17153	1201	1209	1198	1280	1202	1287	1289	1285	1202	1284	1279	1276	1281	1264	1273	1281	1191	1218	1280	901	1202	1205	1198	1284	1276	1211	1205	1283	1285	1281	1205	1284	1289	1211	1271	1282	1207	1280	1196	629	900	1282	1278	1203	1276	1283	1219	1209	1203
BfR-CA-17992	1192	1185	1182	1262	1196	1273	1278	1275	1193	1273	1269	1268	1270	1260	1258	1271	1179	1200	1269	913	1191	1185	1180	1277	1264	1191	1185	1264	1277	1274	1183	1277	1279	1192	1259	1274	1189	1271	1181	0	903	1269	1268	1195	1261	1277	1196	1186	1190
BfR-CA-16311	903	424	897	1297	906	1306	1304	1302	918	1301	1291	1297	1296	1285	1294	1293	786	977	1296	1188	918	889	858	1303	1294	936	890	1299	1303	1302	884	1304	1301	937	1289	1300	945	1297	875	1190	1190	1297	1291	913	1294	1298	1012	883	927
BfR-CA-17071	915	857	881	1303	920	1307	1308	1309	921	1303	1299	1304	1304	1291	1298	1295	921	1018	1305	1175	916	841	877	1307	1300	899	842	1303	1310	1305	835	1305	1303	898	1297	1303	915	1300	951	1198	1184	1304	1298	916	1302	1304	1025	907	925
BfR-CA-18037	1304	1301	1301	1185	1302	1078	1161	1110	1299	1281	1124	1218	1089	1158	1116	1286	1297	1305	1086	1284	1300	1301	1297	1208	1112	1311	1300	1183	252	1214	1299	1283	1275	1311	1154	1253	1311	1197	1307	1282	1281	1126	1127	1298	1144	1198	1299	1297	1300
BfR-CA-19086	1295	1293	1291	1191	1298	1076	1155	1060	1296	1271	1110	1207	1106	1130	1049	1273	1293	1296	1074	1271	1296	1287	1291	1198	1134	1299	1288	1135	1138	1192	1288	1266	1264	1299	1085	1254	1300	1173	1298	1262	1267	1091	1105	1294	292	1177	1287	1288	1296
BfR-CA-16330	1296	1297	1292	1200	1294	1135	1187	1108	1292	1284	446	1212	1123	1157	1111	1282	1295	1294	1114	1281	1293	1293	1293	1205	1094	1302	1293	1178	1114	1213	1290	1277	1271	1302	1123	1248	1303	1180	1298	1273	1276	1125	525	1291	1115	1190	1291	1285	1290
BfR-CA-19087	990	955	1005	1299	985	1304	1304	1303	977	1299	1294	1297	1297	1287	1293	1290	963	903	1300	1208	980	995	972	1303	1293	998	995	1302	1302	1299	993	1303	1302	997	1291	1301	1005	1296	1008	1210	1205	1298	1293	979	1296	1298	1017	984	985
BfR-CA-17861	928	797	952	1301	913	1309	1306	1307	925	1300	1297	1303	1302	1289	1293	1294	847	971	1304	1186	927	943	842	1307	1300	930	944	1305	1309	1303	935	1304	1304	929	1293	1302	949	1300	890	1184	1186	1300	1295	921	1302	1304	1022	911	933
BfR-CA-17971	473	923	944	1298	132	1302	1305	1302	63	1300	1289	1294	1297	1291	1293	1293	928	978	1297	1191	93	935	900	1306	1296	932	936	1304	1301	1300	935	1303	1303	932	1286	1303	931	1292	934	1197	1195	1299	1286	103	1299	1299	1028	923	5
BfR-CA-14610	911	583	915	1283	917	1291	1288	1288	920	1287	1279	1280	1283	1273	1281	1281	826	970	1282	1175	922	915	868	1286	1280	926	915	1282	1289	1285	913	1288	1286	925	1273	1287	943	1283	908	1172	1173	1284	1279	915	1282	1282	1027	882	927
BfR-CA-17424	1301	1299	1296	1269	1297	1279	1278	1288	1296	617	1277	1280	1278	1264	1269	1257	1295	1302	1274	1281	1297	1297	1293	1280	1273	1305	1297	1278	1281	1264	1296	631	1227	1305	1278	1259	1305	1272	1300	1275	1279	1266	1273	1295	1272	1278	1292	1292	1298
BfR-CA-17959	1293	1293	1293	1255	1293	1267	1275	1273	1292	1258	1255	1270	1263	1257	1259	1288	1292	1295	1260	1275	1292	1291	1294	1270	1255	1299	1290	1232	1261	1261	1291	1256	1261	1299	1260	1049	1299	1255	1295	1275	1276	1241	1256	1290	1267	1258	1288	1283	1293
BfR-CA-17788	1301	1300	1301	1156	1300	1164	1202	1128	1299	1286	1174	1210	1085	1013	1123	1293	1297	1301	1024	1285	1300	1298	1299	1164	1164	1308	1298	674	1157	1158	1297	1278	1270	1307	1139	1218	1307	1157	1303	1279	1284	1088	1152	1297	1153	1159	1296	1292	1300
BfR-CA-18000	925	899	310	1287	942	1294	1298	1293	933	1291	1284	1293	1289	1278	1286	1287	922	1024	1287	1135	935	476	706	1296	1281	937	478	1293	1299	1294	483	1296	1292	936	1280	1290	950	1288	921	1166	1141	1292	1281	935	1289	1291	1036	939	936
BfR-CA-16732	922	797	954	1301	910	1310	1308	1307	925	1302	1299	1304	1304	1291	1295	1297	844	971	1304	1188	923	939	843	1307	1301	927	940	1305	1311	1303	932	1306	1305	927	1293	1305	944	1300	885	1185	1188	1303	1297	919	1304	1304	1022	910	932
BfR-CA-18734	1282	1289	1283	1235	1282	1236	1244	1228	1281	1278	1211	1257	1228	1220	1218	1277	1284	1288	1213	1272	1281	1282	1283	1249	1227	1287	1282	1234	1230	1246	1280	1276	1268	1287	1226	1165	1288	1232	1284	1266	1270	1223	1199	1280	1226	1231	1280	1278	1282
BfR-CA-18104	1306	1306	1298	1275	1302	1297	1288	1295	1301	493	1291	1288	1293	1276	1283	1264	1301	1305	1286	1289	1302	1302	1303	1287	1285	1311	1301	1286	1293	1281	1300	564	1226	1311	1291	1262	1311	1279	1305	1285	1288	1277	1288	1299	1285	1282	1298	1297	1303
BfR-CA-14373	1298	1300	1290	1254	1298	1267	1277	1262	1295	1260	1253	1266	1249	1255	1244	1288	1295	1300	1255	1244	1296	1293	1296	1275	1255	1306	1292	1202	1255	1264	1292	1262	1260	1306	1246	335	1306	1258	1295	1277	1268	1231	1252	1295	1262	1259	1293	1286	1297
BfR-CA-19279	924	900	306	1289	940	1296	1300	1295	931	1292	1285	1295	1290	1279	1288	1288	921	1024	1289	1134	933	470	703	1298	1283	934	471	1295	1300	1296	476	1298	1293	934	1281	1291	949	1290	922	1166	1140	1292	1283	933	1290	1293	1034	939	936
BfR-CA-16106	909	507	919	1296	911	1304	1304	1302	918	1301	1293	1294	1298	1285	1291	1293	791	985	1296	1182	925	913	876	1300	1293	943	914	1299	1305	1302	907	1303	1300	943	1291	1299	949	1296	886	1194	1186	1302	1292	914	1296	1298	1023	881	928
BfR-CA-14109	1306	1304	1296	1253	1304	1285	1278	1291	1302	653	1278	1287	1285	1261	1271	1272	1302	1308	1274	1288	1303	1302	1304	1265	1264	1312	1301	1276	1280	1263	1300	521	1203	1312	1274	1252	1312	1263	1306	1284	1288	1274	1278	1301	1273	1265	1301	1297	1304
BfR-CA-13918	1295	1293	1291	1230	1291	1272	1261	1265	1291	835	1264	1262	1262	1250	1254	1270	1290	1298	1258	1274	1292	1293	1293	1253	1258	1300	1292	1253	1259	1259	1293	829	1162	1300	1264	1186	1300	1245	1291	1273	1275	1248	1261	1289	1259	1245	1287	1287	1292
BfR-CA-15281	939	905	320	1291	934	1300	1300	1299	927	1296	1289	1294	1293	1279	1286	1291	939	1024	1293	1168	932	28	634	1297	1290	929	28	1296	1300	1298	88	1300	1299	928	1287	1293	949	1292	870	1191	1163	1293	1288	933	1291	1295	1037	940	934
BfR-CA-13537	912	776	926	1298	924	1305	1307	1304	930	1296	1293	1296	1296	1287	1292	1294	824	983	1297	1185	929	925	883	1302	1295	911	926	1304	1301	1301	922	1301	1301	910	1287	1299	927	1293	899	1185	1188	1298	1293	926	1297	1296	1025	908	934
BfR-CA-13526	925	799	958	1299	914	1308	1306	1305	928	1300	1297	1302	1302	1289	1293	1295	849	972	1302	1186	926	947	842	1305	1299	928	948	1303	1309	1301	940	1305	1303	927	1291	1303	944	1298	886	1182	1186	1302	1295	923	1302	1302	1020	915	935
BfR-CA-13470	919	722	908	1306	914	1313	1316	1313	918	1306	1302	1306	1307	1295	1300	1301	853	993	1307	1189	918	909	884	1311	1301	929	910	1310	1313	1308	904	1311	1309	929	1299	1305	939	1303	886	1195	1185	1307	1300	914	1306	1307	1024	923	930
BfR-CA-15286	880	895	959	1298	873	1302	1306	1301	879	1300	1292	1293	1294	1285	1292	1290	923	969	1298	1198	880	961	902	1302	1293	938	961	1302	1301	1299	960	1303	1301	938	1289	1300	949	1293	949	1193	1194	1296	1293	872	1295	1297	1000	903	885
BfR-CA-14872	1299	1295	1294	1233	1296	1261	1260	1259	1294	1237	1242	1239	1246	1240	1242	1282	1293	1301	1248	1280	1295	1293	1292	1248	1253	1305	1292	1232	1246	1243	1293	1236	1250	1305	1254	1171	1306	1243	1300	1271	1276	1206	1246	1293	1251	1249	1290	1288	1296
BfR-CA-15035	1291	1291	1287	1208	1290	1264	1260	1262	1289	1226	1263	1271	1262	1240	1258	1277	1290	1294	1256	1273	1289	1286	1289	1238	1259	1295	1285	1253	1257	1236	1285	1229	1223	1295	1256	1152	1295	1228	1290	1274	1274	1250	1258	1288	1265	1226	1287	1280	1291
BfR-CA-16030	1292	1295	1291	1193	1290	1138	1187	1130	1288	1284	326	1216	1123	1169	1123	1282	1293	1292	1101	1281	1289	1291	1290	1207	1106	1297	1291	1190	1110	1223	1288	1279	1271	1297	1116	1260	1298	1186	1296	1274	1276	1124	381	1287	1120	1190	1286	1282	1287
BfR-CA-14974	1171	1161	1156	1268	1166	1268	1272	1271	1167	1270	1265	1268	1269	1256	1262	1264	1148	1179	1268	981	1167	1163	1144	1270	1262	1163	1163	1270	1270	1267	1163	1272	1272	1162	1262	1266	1161	1266	1159	886	977	1268	1264	1165	1262	1270	1182	1164	1167
BfR-CA-15629	956	926	939	1292	955	1302	1303	1301	954	1297	1292	1294	1295	1284	1292	1290	949	1010	1292	1174	951	934	890	1302	1294	542	935	1295	1301	1299	938	1300	1296	542	1289	1300	555	1294	968	1172	1175	1296	1289	952	1295	1297	1033	950	960
BfR-CA-13310	929	876	935	1294	936	1297	1299	1296	933	1293	1288	1295	1290	1281	1286	1285	897	987	1291	1178	930	916	896	1301	1291	970	916	1295	1300	1296	913	1296	1295	969	1287	1294	975	1293	295	1182	1190	1292	1285	928	1291	1297	1049	974	943
BfR-CA-16033	1296	1298	1297	1169	1296	1103	1156	1057	1295	1275	1111	1197	978	1057	1057	1276	1295	1297	8	1274	1296	1294	1294	1165	1118	1302	1294	1039	1086	1183	1294	1273	1267	1302	1091	1251	1303	1169	1298	1274	1272	977	1097	1293	1080	1170	1289	1288	1296
BfR-CA-12658	934	890	588	1298	945	1302	1303	1299	942	1301	1290	1298	1294	1281	1290	1296	937	1028	1294	1183	949	595	683	1302	1293	930	595	1299	1302	1300	602	1305	1300	930	1288	1300	945	1296	934	1192	1181	1292	1290	944	1294	1299	1041	941	948
BfR-CA-16191	918	764	942	1298	909	1303	1307	1306	909	1298	1297	1300	1301	1287	1294	1291	624	966	1297	1184	912	932	889	1303	1296	935	933	1304	1306	1302	935	1300	1297	934	1289	1299	947	1297	911	1185	1181	1299	1294	905	1301	1300	997	928	916
BfR-CA-15978	871	817	928	1307	834	1310	1312	1312	858	1305	1301	1306	1306	1292	1300	1299	840	961	1306	1190	858	907	843	1309	1306	924	907	1310	1311	1307	909	1309	1307	924	1292	1305	935	1305	857	1186	1196	1307	1301	854	1305	1307	1025	922	860
BfR-CA-16026	1290	1293	1291	1226	1291	1247	1250	1227	1289	1222	1225	1249	1238	1228	1218	1255	1288	1294	1229	1276	1290	1291	1290	1217	1231	1296	1290	1252	1235	1221	1289	1234	1244	1296	1243	1269	1298	1224	1296	1276	1275	1235	1217	1288	1216	1229	1287	1283	1290
BfR-CA-15985	1297	1298	1293	1200	1295	1139	1182	1109	1293	1284	453	1213	1127	1152	1111	1283	1295	1296	1118	1279	1294	1294	1294	1205	1098	1304	1293	1180	1117	1216	1292	1277	1273	1304	1122	1247	1305	1179	1300	1273	1276	1123	534	1292	1113	1188	1293	1286	1291
BfR-CA-15986	896	418	904	1290	895	1296	1297	1297	904	1293	1286	1291	1294	1284	1286	1287	763	955	1291	1176	904	893	846	1298	1290	921	894	1292	1297	1296	894	1294	1294	922	1287	1294	928	1291	874	1182	1179	1291	1285	898	1292	1294	1006	880	915
BfR-CA-15987	909	775	916	1293	908	1300	1305	1303	918	1297	1292	1297	1298	1285	1289	1291	749	957	1293	1200	921	922	875	1299	1296	930	923	1300	1300	1296	916	1298	1298	930	1289	1297	939	1294	880	1200	1196	1298	1292	913	1294	1297	1016	916	920
BfR-CA-16023	903	445	892	1296	915	1304	1306	1302	924	1300	1292	1296	1296	1285	1295	1293	792	982	1295	1180	926	895	845	1303	1293	929	895	1301	1301	1300	891	1304	1299	929	1290	1300	938	1296	886	1183	1180	1296	1291	918	1297	1297	1016	883	929
BfR-CA-15988	894	722	901	1298	901	1306	1309	1307	914	1300	1297	1301	1302	1289	1297	1295	722	963	1298	1189	916	896	867	1305	1299	931	897	1303	1307	1301	899	1304	1301	932	1290	1304	940	1300	858	1190	1190	1302	1296	904	1302	1301	1023	908	914
BfR-CA-15989	917	516	919	1297	912	1303	1304	1300	917	1300	1293	1295	1296	1285	1292	1292	793	970	1295	1181	923	913	876	1301	1293	935	914	1300	1302	1300	905	1302	1301	935	1289	1301	944	1296	883	1190	1185	1300	1292	913	1295	1298	1017	876	925
BfR-CA-18820	1288	1288	1284	1197	1287	1108	1163	1069	1284	1266	1100	1193	1052	1108	1064	1274	1286	1287	1034	1273	1285	1286	1284	1189	1076	1293	1286	1129	1106	1200	1283	1256	1265	1293	1113	1233	1293	1173	1290	1262	1271	1075	1101	1284	1072	1175	1281	1276	1281
BfR-CA-15990	913	698	938	1287	916	1292	1295	1289	918	1287	1284	1286	1288	1277	1284	1280	558	946	1283	1183	916	926	874	1293	1284	910	927	1291	1295	1289	930	1290	1286	909	1281	1289	918	1283	916	1190	1183	1289	1282	914	1292	1288	1002	916	919
BfR-CA-15991	917	773	942	1297	917	1302	1307	1304	920	1298	1293	1298	1300	1287	1293	1293	621	967	1295	1186	919	932	886	1303	1296	933	933	1302	1302	1300	935	1301	1300	932	1290	1300	940	1297	915	1192	1188	1300	1291	919	1299	1301	1004	925	924
BfR-CA-15992	903	480	910	1299	907	1305	1303	1303	915	1297	1294	1297	1297	1288	1295	1293	790	984	1299	1192	916	902	868	1305	1296	926	902	1301	1302	1303	906	1300	1299	927	1292	1298	934	1301	881	1195	1194	1297	1294	913	1299	1302	1004	903	919
BfR-CA-15993	1301	1299	1298	1191	1302	1110	1156	1088	1300	1278	1116	1207	1096	1128	1115	1284	1297	1300	1097	1280	1301	1297	1299	1195	1112	1306	1297	1174	778	1191	1294	1272	1275	1306	1134	1248	1306	1182	1304	1279	1279	1121	1131	1299	1121	1182	1295	1291	1300
BfR-CA-15994	909	507	919	1296	911	1304	1304	1302	918	1301	1293	1294	1298	1285	1291	1293	791	985	1296	1182	925	913	876	1300	1293	943	914	1299	1305	1302	907	1303	1300	943	1291	1299	949	1296	886	1194	1186	1302	1292	914	1296	1298	1023	881	928
BfR-CA-16015	1295	1295	1299	1174	1295	1108	1157	1050	1291	1279	1108	1215	334	1130	1077	1289	1292	1299	982	1284	1292	1294	1292	1210	1126	1300	1294	1117	1122	1207	1294	1277	1274	1302	1087	1255	1300	1180	1300	1274	1281	546	1095	1291	1073	1184	1293	1289	1291
BfR-CA-16201	1179	1168	1161	1272	1163	1263	1271	1265	1162	1273	1263	1269	1267	1257	1261	1269	1136	1184	1257	1018	1168	1167	1166	1277	1259	1185	1166	1271	1271	1268	1165	1277	1277	1186	1249	1274	1181	1271	1164	938	1012	1269	1262	1163	1257	1273	1186	1181	1161
BfR-CA-15995	1300	1300	1300	1204	1298	1146	1166	1123	1296	1271	1150	1212	1118	1155	1128	1281	1298	1303	1126	1286	1297	1297	1297	1215	1127	1308	1296	1158	1144	1202	1296	1269	1264	1308	1110	1255	1309	1187	1303	1275	1282	1132	1154	1294	1129	1190	1294	1293	1298
BfR-CA-16014	1295	1289	1291	1184	1292	1093	1164	1102	1290	1264	1124	1201	1076	1122	1100	1279	1291	1294	1096	1275	1291	1286	1290	1192	1115	1300	1286	1152	807	1185	1285	1260	1267	1300	1121	1243	1301	1178	1295	1271	1273	1107	1129	1289	1123	1174	1289	1285	1291
BfR-CA-15996	1275	1273	1271	1122	1276	1121	1146	1080	1274	1260	1107	1183	1045	1032	1068	1256	1273	1275	1042	1250	1275	1271	1269	1151	1127	1282	1271	1076	1102	1152	1269	1254	1245	1282	1099	1240	1282	1144	1276	1247	1247	1041	1085	1273	1081	1139	1262	1267	1273
BfR-CA-15997	1302	1297	1294	1195	1298	1133	1176	1090	1294	1280	463	1209	1115	1161	1101	1282	1296	1299	1111	1282	1295	1293	1293	1201	1081	1307	1293	1180	1108	1216	1291	1273	1268	1307	1105	1252	1308	1172	1299	1275	1277	1092	542	1295	1109	1178	1294	1289	1292
BfR-CA-11930	430	911	947	1292	74	1301	1303	1301	54	1296	1289	1294	1295	1288	1290	1289	916	967	1294	1186	89	935	893	1299	1294	915	936	1298	1300	1292	935	1298	1296	915	1285	1298	922	1294	914	1198	1193	1296	1287	34	1299	1297	1012	910	105
BfR-CA-16032	1302	1301	1301	1208	1300	1141	1176	1128	1296	1271	1154	1208	1130	1161	1130	1281	1299	1305	1138	1287	1297	1299	1298	1221	1118	1310	1298	1175	1147	1206	1299	1266	1268	1310	1119	1251	1311	1187	1305	1276	1283	1139	1153	1296	1125	1189	1294	1294	1297
BfR-CA-15500	1296	1295	1291	1214	1293	1258	1257	1245	1292	1221	1252	1237	1241	1237	1232	1278	1292	1298	1242	1276	1293	1292	1291	1247	1244	1303	1291	1210	1251	1239	1292	1220	1242	1303	1236	1153	1304	1240	1295	1272	1276	1228	1247	1291	1236	1246	1288	1287	1294
BfR-CA-11892	932	894	949	1294	932	1298	1300	1297	928	1295	1288	1293	1291	1279	1289	1287	936	987	1293	1191	929	937	913	1298	1289	929	938	1298	1297	1295	936	1300	1297	928	1284	1298	943	1294	967	1184	1192	1294	1287	920	1294	1297	1033	887	933
BfR-CA-16031	1292	1291	1287	1157	1291	1066	1137	1067	1288	1269	1112	1189	1062	1074	241	1280	1290	1293	1073	1270	1289	1286	1288	1180	1124	1299	1286	1130	1121	1186	1285	1261	1265	1299	1041	1243	1300	1154	1293	1260	1268	1088	1107	1289	1023	1164	1287	1283	1289
BfR-CA-11858	919	814	959	1305	908	1312	1311	1309	918	1304	1300	1305	1305	1292	1298	1300	847	981	1304	1183	916	949	869	1307	1302	915	949	1306	1312	1304	947	1306	1307	915	1290	1306	934	1303	882	1176	1185	1306	1300	912	1304	1305	1028	920	914
BfR-CA-15533	473	911	951	1290	125	1301	1301	1301	119	1295	1290	1293	1295	1288	1291	1289	921	971	1295	1189	150	942	910	1294	1294	920	943	1299	1300	1290	941	1297	1295	920	1287	1299	920	1293	922	1197	1195	1293	1288	99	1299	1296	1022	923	162
BfR-CA-11893	922	907	958	1292	904	1298	1300	1298	908	1293	1287	1292	1292	1282	1289	1287	927	986	1293	1185	901	944	925	1297	1290	953	945	1296	1296	1294	945	1296	1296	953	1281	1296	961	1293	971	1188	1190	1295	1287	897	1293	1296	1021	884	916
BfR-CA-11843	915	871	934	1297	914	1302	1303	1299	916	1296	1292	1298	1297	1284	1291	1290	897	982	1295	1181	913	910	881	1303	1296	966	910	1298	1302	1301	912	1299	1298	966	1289	1298	974	1296	251	1180	1193	1298	1290	908	1294	1300	1041	968	926
BfR-CA-15396	1188	1186	1153	1275	1188	1280	1286	1280	1185	1280	1274	1274	1276	1263	1269	1275	1182	1210	1273	103	1189	1162	1181	1282	1270	1193	1161	1280	1278	1279	1160	1285	1284	1193	1270	1272	1188	1277	1191	908	89	1273	1274	1187	1272	1279	1217	1178	1187
BfR-CA-15687	897	856	879	1256	894	1263	1264	1260	898	1256	1252	1257	1256	1245	1251	1250	890	973	1255	1139	896	862	863	1262	1255	933	862	1257	1263	1258	862	1259	1258	933	1252	1259	943	1257	220	1142	1151	1258	1250	892	1256	1260	1014	936	906
BfR-CA-16292	923	834	934	1282	919	1285	1289	1285	916	1280	1278	1279	1283	1272	1278	1276	807	948	1281	1189	914	930	904	1285	1281	898	930	1287	1287	1281	934	1284	1283	899	1274	1282	906	1281	934	1184	1193	1281	1279	909	1282	1283	991	939	920
BfR-CA-15287	880	895	959	1298	873	1302	1306	1301	879	1300	1292	1293	1294	1285	1292	1290	923	969	1298	1198	880	961	902	1302	1293	938	961	1302	1301	1299	960	1303	1301	938	1289	1300	949	1293	949	1193	1194	1296	1293	872	1295	1297	1000	903	885
BfR-CA-16035	1291	1293	1289	1145	1293	1065	1138	1065	1291	1270	1107	1188	1056	1039	74	1283	1291	1295	1053	1272	1292	1289	1291	1172	1130	1299	1288	1128	1117	1177	1286	1267	1264	1299	1055	1242	1300	1144	1296	1260	1269	1079	1106	1291	1018	1152	1289	1285	1291
BfR-CA-15282	1298	1304	1301	984	1298	1202	1208	1193	1295	1270	1217	1191	1217	1160	1176	1277	1300	1300	1181	1283	1296	1300	1297	834	1203	1305	1299	1178	1213	183	1299	1261	1254	1305	1202	1265	1309	985	1305	1279	1281	1212	1222	1293	1209	998	1297	1290	1299
BfR-CA-16888	1298	1296	1296	1142	1297	1119	1137	1083	1295	1274	1120	1210	555	1117	1080	1284	1292	1299	972	1276	1296	1294	1294	1207	1136	1304	1294	1100	1112	1211	1293	1273	1266	1303	1121	1249	1303	1183	1299	1272	1274	75	1104	1294	1095	1192	1290	1290	1295
BfR-CA-16110	957	937	958	1297	940	1296	1303	1299	944	1299	1289	1294	1291	1282	1290	1290	915	981	1294	1199	947	962	935	1301	1291	954	963	1300	1297	1297	959	1302	1299	954	1287	1298	960	1295	982	1193	1200	1294	1290	946	1293	1299	1029	958	950
BfR-CA-15268	4	911	937	1293	459	1303	1306	1302	449	1300	1292	1297	1295	1286	1289	1291	910	980	1294	1187	473	936	897	1300	1295	911	937	1299	1304	1294	935	1303	1300	911	1287	1299	926	1297	921	1195	1191	1298	1291	426	1297	1297	1035	915	472
BfR-CA-15998	1293	1293	1289	1188	1291	1137	1177	1125	1288	1283	346	1217	1123	1167	1102	1280	1291	1291	1110	1279	1289	1291	1290	1206	1108	1296	1291	1189	1097	1223	1288	1278	1270	1296	1127	1261	1296	1184	1295	1272	1274	1124	376	1288	1117	1192	1284	1282	1286
BfR-CA-16012	1296	1298	1293	1200	1294	1143	1185	1109	1291	1284	461	1213	1123	1161	1115	1283	1296	1295	1115	1279	1292	1293	1292	1209	1094	1303	1293	1181	1118	1215	1290	1276	1271	1303	1118	1247	1304	1182	1299	1275	1275	1129	547	1291	1113	1193	1292	1285	1289
BfR-CA-16204	1290	1291	1288	1186	1288	1144	1175	1113	1285	1277	306	1207	1115	1153	1102	1274	1288	1289	1089	1276	1286	1288	1289	1191	1073	1296	1288	1164	1113	1209	1286	1275	1269	1296	1130	1255	1297	1179	1294	1269	1272	1107	191	1286	1117	1186	1283	1280	1283
BfR-CA-15999	1283	1280	1272	1057	1284	1126	1180	1109	1282	1259	1138	1203	1096	286	1112	1265	1277	1283	1034	1257	1283	1267	1278	1150	1143	1286	1266	1016	1135	1138	1268	1256	1241	1286	1128	1247	1287	1138	1285	1255	1256	1110	1125	1281	1140	1141	1274	1273	1284
BfR-CA-16011	1293	1294	1290	1197	1297	1067	1143	1069	1294	1269	1120	1204	1093	1132	1031	1273	1291	1299	1074	1277	1295	1290	1289	1209	1130	1299	1290	1132	1138	1199	1290	1269	1265	1299	1100	1256	1300	1167	1300	1262	1271	1090	1116	1293	189	1175	1287	1287	1294
BfR-CA-16000	1302	1297	1296	1190	1297	1067	1154	1100	1294	1278	1100	1204	1092	1160	1102	1283	1296	1298	1085	1278	1295	1295	1293	1199	1071	1309	1295	1173	588	1201	1292	1277	1266	1309	1135	1254	1309	1177	1302	1273	1274	1119	1115	1294	1142	1181	1295	1289	1294
BfR-CA-16001	1296	1299	1296	1198	1296	1102	1170	1114	1293	1278	1115	1213	1134	1136	1131	1286	1295	1299	1119	1279	1294	1293	1293	1202	723	1303	1292	1168	1127	1213	1293	1272	1270	1303	1118	1267	1305	1188	1300	1276	1274	1126	1091	1292	1132	1191	1295	1290	1294
BfR-CA-16002	1295	1294	1290	1164	1295	1071	1129	1069	1290	1271	1101	1187	1058	1057	185	1283	1291	1295	1065	1272	1291	1289	1292	1187	1130	1302	1287	1133	1124	1192	1288	1270	1268	1302	1045	1241	1303	1151	1298	1263	1270	1085	1103	1293	1035	1156	1287	1286	1290
BfR-CA-16008	1296	1299	1295	1197	1296	1101	1171	1119	1293	1279	1110	1212	1130	1134	1125	1287	1294	1298	1122	1275	1294	1290	1294	1200	733	1301	1291	1172	1113	1208	1291	1273	1271	1301	1094	1265	1303	1186	1300	1272	1269	1131	1093	1293	1118	1190	1293	1289	1294
BfR-CA-16003	1297	1297	1301	1176	1297	1109	1158	1053	1293	1281	1110	1218	339	1131	1075	1291	1294	1301	985	1286	1294	1296	1294	1212	1128	1302	1296	1118	1125	1209	1296	1279	1276	1303	1089	1256	1302	1182	1302	1276	1283	547	1098	1293	1076	1186	1295	1291	1293
BfR-CA-16004	1298	1297	1293	1209	1297	1085	1169	1092	1293	1277	1085	1213	1114	1153	1106	1285	1292	1299	1104	1272	1294	1290	1293	1203	619	1304	1290	1172	1111	1209	1291	1271	1276	1304	1115	1256	1305	1194	1302	1275	1269	1133	1054	1295	1116	1190	1292	1290	1294
BfR-CA-16275	901	605	913	1288	905	1292	1293	1288	912	1290	1282	1289	1285	1274	1281	1285	803	975	1285	1185	915	903	885	1291	1284	937	903	1288	1294	1291	896	1293	1291	938	1275	1289	953	1289	893	1182	1184	1285	1281	906	1282	1290	1014	921	914
BfR-CA-16006	904	494	907	1294	896	1303	1302	1298	908	1299	1291	1295	1293	1283	1292	1290	779	959	1296	1185	908	906	863	1302	1292	905	906	1299	1298	1298	898	1302	1297	906	1286	1300	910	1297	880	1182	1188	1294	1292	900	1294	1298	1002	893	913
BfR-CA-16045	1277	1278	1277	1127	1278	1132	1146	1083	1276	1265	1129	1190	1039	1028	1077	1260	1275	1280	1043	1256	1277	1273	1271	1162	1133	1284	1273	1079	1113	1157	1274	1262	1250	1285	1101	1249	1285	1150	1282	1253	1253	1027	1109	1274	1075	1143	1267	1270	1276
BfR-CA-16046	887	375	887	1294	877	1299	1301	1301	889	1298	1290	1293	1294	1285	1288	1289	757	953	1295	1185	890	881	842	1301	1291	912	882	1296	1300	1299	873	1299	1298	912	1288	1298	920	1294	864	1181	1192	1294	1289	884	1295	1297	1006	880	898
BfR-CA-16048	918	776	939	1303	920	1304	1309	1308	924	1300	1298	1300	1302	1291	1297	1294	603	975	1301	1185	924	940	885	1307	1297	930	940	1307	1308	1306	941	1303	1303	929	1291	1301	941	1301	924	1192	1188	1302	1297	921	1301	1303	1002	923	932
BfR-CA-17107	1297	1300	1282	1252	1297	1266	1274	1263	1294	1259	1249	1268	1252	1244	1238	1287	1295	1300	1254	1245	1295	1294	1294	1273	1260	1303	1293	1182	1251	1264	1291	1262	1261	1303	1247	147	1304	1260	1294	1274	1268	1242	1253	1294	1257	1264	1290	1285	1296
BfR-CA-16052	896	364	893	1290	891	1292	1294	1292	900	1292	1283	1286	1287	1278	1285	1284	766	951	1289	1179	900	889	841	1295	1285	911	890	1292	1294	1295	889	1293	1291	911	1283	1291	922	1291	873	1179	1180	1287	1284	896	1287	1293	1008	872	908
BfR-CA-16095	1281	1282	1277	1243	1280	1238	1244	1212	1279	1273	1214	1261	1227	1227	1210	1273	1283	1283	1227	1265	1279	1275	1279	1247	1239	1287	1275	1231	1233	1235	1275	1274	1264	1287	1207	1183	1288	1237	1280	1265	1265	1228	1212	1278	1229	1238	1278	1274	1280
BfR-CA-16053	925	478	942	1294	923	1300	1298	1296	926	1295	1286	1291	1292	1280	1288	1288	801	971	1295	1188	927	936	914	1299	1291	919	936	1297	1295	1296	935	1300	1297	919	1281	1297	933	1292	923	1199	1191	1292	1288	921	1292	1293	1019	939	932
BfR-CA-16056	1288	1287	1281	1222	1285	1225	1240	1216	1284	1271	1216	1247	1201	1209	1187	1272	1281	1288	1205	1263	1285	1285	1281	1246	1222	1292	1285	1215	1214	1240	1283	1266	1266	1292	1179	1178	1295	1238	1285	1263	1262	1215	1207	1284	1218	1240	1278	1278	1285
BfR-CA-16305	1300	1300	1299	1209	1298	1133	1168	1124	1295	1271	1144	1206	1119	1152	1118	1283	1299	1304	1141	1284	1296	1298	1296	1214	1108	1307	1297	1160	1140	1202	1297	1264	1265	1307	1103	1249	1308	1179	1303	1275	1280	1127	1145	1294	1131	1181	1292	1293	1297
BfR-CA-16057	895	652	936	1287	897	1295	1295	1292	899	1292	1283	1288	1289	1279	1283	1284	757	981	1287	1195	902	924	883	1295	1287	938	925	1291	1296	1293	923	1294	1291	939	1280	1292	948	1289	890	1187	1193	1287	1282	895	1287	1291	1023	926	905
BfR-CA-13937	1295	1298	1294	629	1293	1180	1213	1179	1294	1265	1199	1187	1178	1112	1128	1283	1295	1298	1168	1282	1295	1287	1297	1006	1189	1306	1287	1127	1179	1031	1290	1247	1254	1306	1166	1245	1306	1062	1301	1263	1276	1187	1197	1291	1181	1067	1288	1288	1296
BfR-CA-13938	900	718	902	1297	909	1301	1304	1303	913	1298	1294	1297	1296	1287	1290	1291	847	987	1297	1180	912	905	860	1302	1292	908	906	1300	1304	1296	902	1300	1298	908	1290	1294	930	1294	894	1181	1177	1296	1292	908	1294	1298	1025	918	926
BfR-CA-13939	1295	1294	1292	1185	1295	1052	1158	1105	1290	1272	1125	1172	1112	1121	851	1276	1292	1297	1102	1273	1291	1291	1292	1181	1123	1303	1289	1160	1119	1207	1290	1268	1254	1303	1130	1243	1303	1162	1298	1269	1274	1111	1121	1293	1056	1171	1288	1287	1291
BfR-CA-16034	1296	1298	1298	1170	1297	1103	1156	1056	1295	1275	1112	1198	979	1057	1058	1276	1296	1297	8	1275	1296	1295	1294	1166	1118	1302	1294	1039	1086	1184	1294	1274	1267	1302	1092	1252	1303	1169	1299	1274	1272	978	1097	1293	1082	1171	1290	1288	1296
BfR-CA-13971	920	888	914	1300	915	1305	1307	1303	916	1294	1295	1299	1298	1287	1295	1292	901	989	1297	1179	912	885	903	1305	1298	969	884	1299	1304	1301	887	1299	1301	970	1291	1298	980	1297	95	1184	1196	1298	1293	910	1299	1301	1048	970	927
BfR-CA-13985	1273	1273	1263	1225	1269	1246	1254	1243	1267	1244	1235	1246	1238	1230	1225	1261	1267	1276	1238	1246	1268	1266	1269	1248	1233	1277	1265	1226	1242	1235	1267	1242	1236	1277	1243	1007	1278	1230	1271	1248	1254	1232	1236	1267	1244	1236	1264	1262	1269
BfR-CA-14088	1297	1304	1300	984	1297	1196	1203	1188	1295	1266	1213	1190	1214	1160	1174	1275	1299	1299	1176	1282	1296	1298	1296	826	1198	1305	1298	1169	1210	145	1297	1261	1251	1305	1197	1268	1309	985	1303	1279	1280	1210	1217	1293	1203	997	1297	1290	1299
BfR-CA-14180	1306	1302	1303	1185	1303	1078	1161	1108	1299	1278	1123	1217	1093	1154	1112	1285	1299	1306	1080	1283	1300	1302	1299	1208	1108	1312	1301	1182	266	1212	1301	1281	1277	1312	1150	1253	1312	1197	1308	1281	1279	1125	1121	1299	1147	1197	1300	1297	1300
BfR-CA-17156	1303	1305	1301	664	1303	1195	1222	1170	1300	1271	1202	1180	1190	1121	1128	1286	1301	1302	1174	1283	1301	1293	1300	1005	1189	1312	1292	1150	1177	1015	1295	1249	1247	1312	1188	1248	1314	1075	1305	1268	1276	1197	1197	1299	1196	1080	1295	1295	1303
BfR-CA-14181	1292	1292	1289	1175	1292	1146	1187	1120	1289	1265	1150	1198	1121	1149	1122	1279	1287	1293	1098	1276	1290	1287	1286	1164	1165	1301	1287	1174	1128	1177	1287	1267	1269	1301	1134	1246	1303	1163	1294	1271	1274	1128	1149	1289	1149	1170	1287	1285	1291
BfR-CA-14216	923	886	924	1296	920	1304	1305	1301	924	1297	1292	1297	1296	1285	1292	1291	915	998	1295	1162	920	908	897	1302	1297	962	908	1295	1302	1299	908	1300	1300	962	1291	1295	971	1296	221	1178	1183	1297	1290	918	1297	1299	1051	961	932
BfR-CA-16040	919	589	922	1289	921	1301	1301	1299	931	1297	1291	1291	1294	1282	1289	1290	751	965	1294	1186	929	918	872	1300	1292	918	918	1296	1297	1295	915	1300	1297	919	1285	1297	920	1295	875	1189	1190	1296	1291	926	1294	1296	1006	904	936
BfR-CA-14430	1302	1305	1301	661	1303	1197	1219	1168	1301	1273	1202	1183	1190	1120	1129	1287	1299	1303	1174	1283	1302	1293	1300	1017	1193	1311	1292	1152	1175	1025	1295	1251	1248	1311	1186	1249	1313	1074	1305	1267	1276	1198	1197	1299	1194	1078	1295	1295	1303
BfR-CA-16105	1284	1279	1275	1061	1285	1135	1180	1121	1282	1260	1153	1207	1115	240	1113	1264	1279	1285	1045	1263	1283	1273	1280	1155	1153	1287	1272	1027	1137	1147	1273	1257	1242	1287	1110	1252	1288	1143	1288	1256	1260	1116	1142	1282	1136	1144	1275	1273	1284
BfR-CA-15080	1292	1292	1290	1207	1293	1082	1159	1096	1291	1273	1076	1209	1123	1147	1118	1281	1289	1293	1097	1271	1292	1286	1290	1199	576	1298	1285	1159	1099	1202	1286	1267	1271	1299	1111	1261	1299	1180	1298	1270	1267	1136	1054	1290	1116	1183	1289	1286	1293
BfR-CA-14781	1294	1295	1291	1164	1294	1220	1212	1198	1292	1262	1210	1147	1184	1194	1185	1274	1289	1294	1190	1273	1293	1290	1292	1192	1187	1300	1290	1193	1216	1182	1289	1262	1243	1300	1217	1259	1301	1169	1296	1270	1268	1166	1205	1291	1210	1179	1284	1285	1291
BfR-CA-14815	457	913	940	1293	96	1300	1303	1300	38	1296	1289	1294	1293	1286	1290	1290	919	968	1293	1188	73	929	890	1299	1294	906	930	1298	1297	1293	929	1298	1297	906	1285	1298	905	1293	921	1196	1192	1295	1287	61	1297	1296	1010	915	96
BfR-CA-16099	1278	1277	1277	1124	1278	1126	1146	1079	1277	1263	1121	1191	1033	1025	1071	1260	1275	1280	1046	1255	1278	1274	1272	1157	1132	1285	1274	1082	1110	1156	1274	1261	1249	1286	1094	1250	1285	1149	1283	1253	1252	1023	1100	1276	1073	1142	1267	1270	1276
BfR-CA-15077	923	100	927	1298	917	1305	1303	1302	926	1300	1292	1296	1295	1285	1292	1293	769	966	1296	1184	926	911	867	1304	1295	922	911	1300	1300	1302	915	1303	1300	923	1292	1301	933	1299	912	1193	1190	1295	1293	921	1295	1299	1016	886	932
BfR-CA-16300	897	766	915	1291	899	1298	1303	1301	909	1294	1289	1294	1295	1282	1287	1288	747	965	1291	1197	910	921	882	1297	1293	927	921	1298	1297	1293	915	1296	1295	927	1286	1294	938	1292	880	1200	1194	1295	1290	904	1293	1294	1017	910	909
BfR-CA-16044	1278	1278	1271	1057	1281	1127	1181	1115	1279	1256	1137	1203	1095	321	1110	1260	1277	1282	1035	1255	1280	1269	1273	1156	1143	1282	1268	1022	1136	1143	1268	1251	1238	1281	1114	1239	1282	1138	1280	1252	1254	1114	1122	1278	1138	1141	1272	1271	1280
BfR-CA-15005	914	584	917	1295	921	1304	1301	1301	923	1298	1292	1294	1294	1285	1293	1292	829	976	1295	1186	925	917	869	1299	1292	933	917	1295	1302	1298	915	1300	1299	932	1285	1300	951	1296	909	1182	1184	1295	1292	918	1294	1295	1033	889	929
BfR-CA-16282	1022	978	1030	1291	1015	1289	1290	1294	1014	1289	1284	1289	1291	1276	1284	1281	974	996	1289	1211	1015	1029	986	1293	1286	992	1030	1296	1298	1295	1026	1293	1291	991	1281	1291	1003	1288	1037	1195	1207	1290	1282	1010	1287	1291	352	1013	1020
BfR-CA-16024	1290	1290	1286	1197	1289	1114	1161	1075	1286	1268	1099	1193	1063	1122	1073	1273	1288	1289	1035	1273	1287	1288	1286	1190	1085	1295	1288	1135	1108	1201	1285	1257	1265	1295	1119	1237	1294	1174	1292	1264	1271	1077	1102	1286	1074	1178	1283	1278	1283
BfR-CA-16287	1304	1299	1302	1181	1301	1075	1153	1102	1296	1283	1120	1212	1092	1154	1116	1285	1297	1303	1085	1281	1297	1301	1298	1204	1104	1310	1300	1168	10	1209	1299	1280	1274	1310	1158	1253	1311	1188	1306	1280	1277	1119	1117	1297	1132	1188	1299	1294	1297
BfR-CA-16196	894	658	935	1288	900	1296	1296	1294	902	1292	1284	1288	1290	1279	1284	1284	755	982	1289	1198	905	928	886	1296	1287	936	928	1292	1297	1293	922	1295	1291	937	1282	1292	950	1290	894	1188	1197	1288	1284	898	1287	1291	1021	923	907
BfR-CA-16193	1281	1279	1275	1121	1280	1132	1149	1080	1279	1267	1110	1192	1027	1013	1068	1263	1277	1280	1038	1254	1280	1274	1275	1158	1135	1287	1274	1076	1112	1151	1273	1260	1249	1287	1105	1247	1287	1154	1282	1254	1253	1034	1090	1278	1090	1147	1266	1273	1278
BfR-CA-16022	1296	1297	1299	1177	1297	1113	1163	1053	1294	1280	1125	1215	4	1123	1064	1291	1292	1302	979	1282	1295	1296	1295	1217	1136	1302	1295	1117	1095	1215	1294	1287	1278	1302	1070	1254	1304	1184	1301	1275	1279	575	1103	1293	1097	1188	1293	1291	1294
BfR-CA-16021	1296	1294	1292	1165	1294	1116	1165	1066	1294	1278	1086	1201	997	1042	1076	1283	1291	1295	433	1277	1295	1290	1294	1173	1134	1299	1289	1024	1105	1189	1290	1276	1266	1299	1092	1247	1299	1172	1300	1273	1276	1009	1076	1292	1080	1169	1287	1289	1295
BfR-CA-16280	1293	1294	1291	1182	1292	1116	1166	1010	1287	1272	1108	1190	1070	1145	1040	1275	1291	1297	1086	1276	1288	1293	1290	1199	1123	1303	1292	1164	1109	1206	1291	1275	1268	1303	989	1246	1303	1141	1299	1272	1273	1110	1103	1290	1069	1146	1285	1285	1286
BfR-CA-16197	1295	1296	1291	1197	1292	1138	1182	1107	1289	1282	466	1213	1122	1159	1112	1281	1294	1294	1109	1277	1290	1291	1290	1207	1092	1301	1291	1178	1115	1213	1288	1274	1269	1301	1117	1245	1302	1181	1297	1273	1273	1127	549	1289	1110	1192	1291	1283	1287
BfR-CA-16016	909	507	918	1297	908	1303	1304	1300	915	1300	1292	1294	1295	1284	1292	1292	796	977	1295	1182	921	916	882	1301	1292	937	916	1300	1302	1300	906	1303	1300	937	1289	1300	948	1296	889	1191	1187	1299	1292	913	1294	1297	1024	880	923
BfR-CA-17288	1293	1291	1289	1192	1296	1077	1154	1062	1294	1269	1109	1206	1101	1126	1044	1271	1291	1294	1072	1269	1294	1286	1289	1200	1137	1298	1285	1138	1138	1196	1286	1265	1265	1298	1079	1256	1299	1171	1296	1260	1265	1097	1103	1292	281	1175	1285	1286	1294
BfR-CA-17247	1182	1180	1181	1266	1182	1269	1273	1273	1179	1266	1257	1264	1267	1252	1261	1265	1161	1185	1270	971	1179	1179	1186	1270	1263	1180	1177	1269	1263	1264	1175	1271	1272	1180	1252	1264	1178	1268	1185	906	964	1265	1257	1179	1266	1271	1198	1168	1177
BfR-CA-16013	1283	1280	1277	1228	1281	1225	1235	1222	1280	1236	1221	1240	1227	1212	1201	1269	1280	1285	1160	1265	1281	1277	1277	1235	1224	1289	1277	1223	1209	1235	1275	1236	1240	1289	1193	1176	1289	1229	1283	1265	1263	1215	1217	1279	1219	1231	1278	1276	1278
BfR-CA-16203	1178	1167	1160	1271	1162	1262	1270	1264	1161	1272	1262	1268	1266	1256	1260	1268	1135	1184	1256	1017	1167	1166	1165	1276	1258	1184	1165	1270	1270	1267	1164	1276	1276	1185	1248	1273	1180	1270	1163	937	1011	1268	1261	1162	1256	1272	1186	1181	1160
BfR-CA-16278	1296	1296	1295	1163	1295	1100	1157	1050	1293	1272	1107	1197	980	1054	1051	1274	1294	1296	104	1275	1294	1293	1293	1161	1116	1301	1292	1038	1084	1180	1293	1271	1266	1301	1081	1250	1302	1168	1299	1273	1270	983	1090	1291	1082	1170	1290	1286	1295
BfR-CA-16281	1296	1295	1291	1190	1292	1133	1181	1112	1289	1280	287	1206	1103	1153	1098	1279	1292	1293	1084	1279	1290	1291	1292	1196	1074	1302	1291	1161	1109	1209	1290	1278	1273	1302	1120	1260	1303	1181	1295	1273	1275	1104	204	1290	1111	1185	1286	1285	1287
BfR-CA-16207	1300	1300	1297	1187	1298	1090	1153	245	1296	1282	1116	1203	1047	1122	1063	1285	1296	1301	1059	1281	1297	1297	1299	1187	1126	1306	1296	1133	1113	1189	1297	1275	1281	1306	1095	1253	1308	1140	1302	1276	1280	1076	1116	1295	1084	1144	1292	1290	1296
BfR-CA-16010	910	759	931	1297	920	1303	1307	1305	925	1298	1294	1300	1299	1285	1295	1294	639	953	1296	1191	922	925	887	1304	1295	915	926	1302	1304	1299	927	1301	1299	914	1288	1300	928	1296	913	1192	1190	1298	1293	920	1299	1299	997	920	933
BfR-CA-16208	1297	1294	1293	1192	1296	1124	1172	1090	1292	1274	1114	1206	1076	1114	1072	1277	1292	1293	1043	1277	1293	1292	1293	1189	1077	1299	1292	1136	1124	1198	1292	1264	1262	1299	1120	1241	1298	1176	1296	1271	1275	1082	1101	1291	1104	1181	1291	1283	1292
BfR-CA-16209	1300	1300	1297	1187	1298	1090	1153	245	1296	1282	1116	1203	1047	1122	1063	1285	1296	1301	1059	1281	1297	1297	1299	1187	1126	1306	1296	1133	1113	1189	1297	1275	1281	1306	1095	1253	1308	1140	1302	1276	1280	1076	1116	1295	1084	1144	1292	1290	1296
BfR-CA-17356	1292	1296	1292	116	1292	1202	1204	1195	1292	1266	1198	1185	1206	1084	1144	1279	1293	1293	1179	1278	1293	1290	1291	920	1206	1303	1290	1117	1190	974	1288	1249	1234	1303	1194	1244	1304	1017	1297	1263	1273	1184	1193	1289	1198	1025	1291	1286	1293
BfR-CA-16007	1296	1290	1292	1181	1293	1091	1156	1103	1292	1269	1128	1194	1079	1118	1113	1281	1291	1295	1091	1276	1293	1287	1291	1185	1111	1301	1287	1148	818	1183	1286	1266	1267	1301	1122	1239	1302	1173	1296	1270	1274	1109	1128	1290	1128	1171	1290	1286	1292
BfR-CA-16307	1306	1301	1304	1183	1303	1076	1154	1103	1298	1285	1121	1214	1094	1156	1118	1287	1299	1305	1087	1283	1299	1303	1300	1206	1106	1312	1302	1170	10	1211	1301	1282	1276	1312	1160	1255	1313	1190	1308	1282	1279	1121	1118	1299	1134	1190	1301	1296	1299
BfR-CA-16092	1293	1289	1287	1252	1291	1251	1262	1257	1290	1283	1247	1266	1242	1242	1229	1286	1288	1295	1244	1269	1292	1285	1290	1274	1249	1300	1285	1237	1254	1268	1285	1275	1277	1300	1234	1168	1302	1265	1295	1270	1266	1229	1246	1290	1256	1265	1284	1284	1291
BfR-CA-17078	954	869	981	1291	963	1293	1295	1292	969	1292	1291	1289	1291	1278	1285	1286	927	1025	1289	1126	966	974	925	1297	1287	971	974	1294	1299	1297	967	1297	1294	970	1282	1293	989	1291	972	1139	1132	1293	1289	967	1289	1294	1045	978	973
BfR-CA-17105	1290	1292	1289	1186	1291	1235	1225	1211	1289	1262	1222	1155	1221	1203	1195	1275	1287	1293	1205	1272	1290	1289	1290	1193	1191	1298	1288	1199	1228	1180	1287	1264	1248	1298	1220	1255	1299	1183	1294	1269	1267	1215	1219	1289	1229	1184	1280	1282	1291
BfR-CA-16090	1281	1282	1277	1242	1280	1238	1244	1211	1279	1273	1214	1260	1227	1227	1210	1273	1283	1283	1227	1265	1279	1275	1279	1247	1239	1287	1275	1231	1233	1235	1275	1274	1264	1287	1207	1184	1288	1236	1280	1265	1265	1228	1212	1278	1229	1237	1278	1274	1280
BfR-CA-16309	1298	1298	1296	1213	1299	1088	1165	1102	1297	1278	1081	1215	1129	1153	1123	1287	1295	1299	1103	1277	1298	1291	1296	1205	579	1304	1292	1165	1105	1208	1292	1273	1277	1304	1117	1267	1305	1186	1304	1276	1273	1141	1059	1296	1122	1189	1295	1291	1299
BfR-CA-16088	1293	1289	1287	1252	1291	1251	1262	1257	1290	1283	1247	1266	1242	1242	1229	1286	1288	1295	1244	1269	1292	1285	1290	1274	1249	1300	1285	1237	1254	1268	1285	1275	1277	1300	1234	1168	1302	1265	1295	1270	1266	1229	1246	1290	1256	1265	1284	1284	1291
BfR-CA-16080	1290	1295	1292	1208	1291	1108	1160	1101	1289	1277	1078	1215	1114	1150	1118	1284	1287	1291	1106	1276	1290	1289	1288	1204	636	1297	1289	1155	1100	1217	1290	1275	1277	1298	1112	1258	1299	1187	1298	1270	1273	1124	1042	1288	1131	1186	1287	1287	1291
BfR-CA-16800	1303	1305	1302	556	1302	1201	1218	1193	1300	1274	1211	1193	1215	1117	1145	1287	1301	1303	1179	1289	1301	1298	1300	884	1213	1311	1298	1134	1201	922	1298	1260	1247	1311	1195	1252	1313	995	1306	1280	1287	1207	1212	1298	1201	1003	1302	1296	1303
BfR-CA-16078	1290	1295	1292	1208	1291	1108	1160	1101	1289	1277	1078	1215	1114	1150	1118	1284	1287	1291	1106	1276	1290	1289	1288	1204	636	1297	1289	1155	1100	1217	1290	1275	1277	1298	1112	1258	1299	1187	1298	1270	1273	1124	1042	1288	1131	1186	1287	1287	1291
BfR-CA-16277	1297	1297	1296	1164	1296	1100	1158	1051	1294	1273	1108	1198	981	1055	1052	1275	1295	1297	104	1276	1295	1293	1294	1162	1116	1302	1294	1039	1084	1181	1294	1272	1267	1302	1082	1251	1303	1169	1300	1274	1271	984	1091	1292	1082	1171	1291	1287	1296
BfR-CA-17110	895	575	886	1300	904	1302	1306	1302	914	1299	1293	1299	1294	1283	1293	1294	839	989	1295	1187	917	899	876	1301	1295	933	899	1302	1303	1296	899	1305	1301	934	1288	1297	940	1296	887	1188	1189	1292	1294	910	1297	1297	1030	904	915
BfR-CA-17395	1300	1301	1296	1028	1299	1180	1185	1148	1297	1256	1188	1194	1187	1157	1143	1282	1297	1299	1171	1280	1298	1295	1298	1002	1193	1305	1295	1186	1192	992	1294	1269	1252	1305	1161	1261	1307	1	1301	1278	1280	1190	1183	1296	1178	178	1293	1291	1292
BfR-CA-17379	1302	1304	1300	669	1301	1200	1220	1170	1300	1273	1206	1182	1193	1124	1132	1286	1299	1301	1180	1283	1301	1294	1301	1005	1197	1311	1293	1155	1182	1016	1295	1252	1251	1311	1190	1251	1312	1068	1305	1267	1276	1201	1201	1298	1195	1076	1294	1294	1301
BfR-CA-16273	1297	1303	1298	432	1297	1199	1209	1191	1297	1269	1202	1205	1210	1086	1144	1284	1296	1301	1177	1283	1298	1296	1298	936	1218	1308	1295	1140	1173	977	1293	1251	1237	1308	1189	1243	1309	1003	1303	1267	1282	1207	1204	1294	1194	1011	1297	1292	1298
BfR-CA-17405	1301	1300	1301	1157	1300	1165	1203	1129	1299	1286	1174	1210	1085	1013	1124	1293	1297	1302	1025	1285	1300	1299	1300	1165	1164	1308	1298	675	1157	1158	1298	1279	1270	1307	1139	1218	1307	1158	1304	1279	1285	1088	1153	1297	1153	1159	1296	1292	1300
BfR-CA-17991	1163	1156	1148	1227	1164	1239	1241	1239	1162	1236	1233	1230	1233	1223	1224	1234	1146	1169	1232	880	1161	1152	1149	1240	1227	1160	1152	1227	1240	1237	1150	1240	1242	1161	1223	1237	1157	1234	1147	4	871	1232	1231	1164	1226	1240	1166	1156	1159
BfR-CA-16264	916	821	929	1299	912	1306	1307	1302	912	1302	1290	1299	1301	1287	1295	1296	834	975	1298	1185	914	922	878	1306	1294	893	923	1304	1305	1304	928	1306	1304	894	1291	1303	904	1299	918	1188	1181	1299	1289	906	1299	1302	1007	915	921
BfR-CA-18825	1298	1296	1296	1194	1298	1122	1169	1088	1295	1278	1123	1202	1071	1116	1070	1280	1293	1295	1044	1280	1296	1295	1296	1193	1082	1301	1295	1139	1126	1199	1295	1270	1269	1301	1116	1245	1300	1176	1299	1273	1278	1077	1108	1293	1101	1182	1293	1286	1295
BfR-CA-17965	935	912	157	1284	950	1291	1294	1288	944	1288	1281	1290	1283	1273	1283	1285	924	1027	1282	1124	949	370	645	1293	1278	927	370	1290	1296	1293	385	1294	1288	926	1279	1287	946	1285	888	1167	1120	1288	1279	947	1284	1287	1044	943	947
BfR-CA-16259	908	502	918	1296	906	1303	1304	1300	914	1301	1292	1294	1296	1284	1291	1293	792	979	1294	1181	920	913	877	1300	1293	935	914	1299	1303	1301	906	1303	1300	935	1290	1299	944	1296	883	1192	1185	1301	1291	911	1295	1298	1023	877	923
BfR-CA-17840	1297	1301	1297	983	1297	1203	1188	1200	1295	1268	1211	1187	1221	1158	1177	1279	1300	1299	1182	1280	1296	1296	1298	844	1198	1303	1296	1175	1192	624	1295	1269	1249	1304	1195	1264	1307	974	1303	1280	1278	1215	1208	1293	1205	990	1295	1291	1298
BfR-CA-16257	907	817	927	1298	906	1305	1306	1301	906	1300	1288	1298	1300	1287	1295	1295	834	975	1298	1183	908	918	871	1305	1293	889	919	1303	1303	1303	924	1304	1303	890	1290	1302	900	1299	911	1188	1181	1299	1287	900	1298	1301	1003	913	915
BfR-CA-17549	1299	1298	1294	1098	1299	1153	1193	1129	1298	1268	1183	1197	1103	1030	1121	1289	1296	1301	1021	1277	1299	1294	1294	1147	1166	1305	1293	132	1143	1161	1293	1263	1270	1305	1146	1228	1306	1161	1298	1266	1278	1096	1161	1296	1126	1153	1297	1290	1300
BfR-CA-16253	919	589	922	1289	921	1301	1301	1299	931	1297	1291	1291	1294	1282	1289	1290	751	965	1294	1186	929	918	872	1300	1292	918	918	1296	1297	1295	915	1300	1297	919	1285	1297	920	1295	875	1189	1190	1296	1291	926	1294	1296	1006	904	936
BfR-CA-16783	1308	1304	1301	1202	1305	1173	12	1152	1304	1282	1178	1221	1162	1185	1140	1291	1300	1307	1155	1288	1305	1302	1304	1211	1157	1315	1301	1203	1155	1211	1301	1282	1260	1315	1163	1273	1315	1186	1310	1283	1287	1142	1180	1303	1150	1188	1294	1298	1304
BfR-CA-19089	1300	1305	1300	342	1301	1206	1220	1200	1299	1273	1209	1199	1223	1086	1153	1288	1301	1302	1185	1289	1300	1298	1300	899	1214	1311	1297	1125	1198	944	1297	1257	1240	1311	1205	1245	1313	1013	1305	1277	1285	1213	1207	1297	1208	1023	1299	1293	1302
BfR-CA-18064	1300	1301	1296	1027	1299	1181	1186	1149	1297	1257	1188	1193	1187	1157	1144	1282	1297	1300	1173	1280	1298	1296	1299	1003	1193	1305	1295	1185	1192	992	1295	1271	1251	1305	1160	1261	1307	11	1302	1278	1281	1190	1183	1296	1178	176	1293	1291	1292
BfR-CA-18096	1300	1300	1297	1147	1298	1118	1159	1066	1297	1281	1127	1196	1017	952	1095	1287	1295	1302	926	1282	1298	1294	1296	1178	1120	1305	1294	808	1095	1186	1294	1269	1263	1305	1087	1258	1306	1163	1297	1277	1279	994	1089	1295	1072	1163	1296	1291	1298
BfR-CA-16677	1295	1297	1290	1244	1293	1261	1272	1259	1293	1262	1255	1266	1256	1246	1247	1279	1291	1297	1255	1265	1294	1289	1293	1267	1262	1300	1288	1232	1264	1262	1288	1262	1250	1300	1263	966	1301	1253	1291	1275	1279	1248	1259	1291	1263	1253	1289	1283	1295
BfR-CA-16491	1299	1299	1298	1148	1297	1134	1191	1106	1295	1275	1162	1197	1060	990	1104	1287	1296	1297	974	1280	1296	1300	1298	1166	1150	1305	1299	620	1135	1163	1296	1269	1262	1305	1094	1251	1305	1164	1302	1277	1278	1066	1140	1294	1122	1165	1295	1290	1297
BfR-CA-16387	1296	1294	1296	1163	1297	1110	1155	1055	1294	1281	1111	1215	320	1121	1058	1289	1294	1299	972	1282	1295	1294	1294	1206	1120	1301	1294	1113	1101	1206	1293	1281	1274	1302	1084	1246	1301	1183	1300	1272	1279	554	1095	1293	1083	1182	1293	1288	1295
BfR-CA-18143	1300	1297	1296	1255	1295	1278	1272	1280	1295	647	1278	1276	1273	1264	1266	1263	1295	1301	1274	1284	1296	1299	1297	1263	1267	1305	1298	1261	1274	1270	1298	669	1195	1305	1269	1249	1305	1266	1299	1278	1284	1265	1277	1293	1268	1269	1294	1293	1297
BfR-CA-18167	1299	1301	1298	1175	1301	1126	1173	1080	1300	1288	1136	1202	1031	860	1082	1288	1299	1303	922	1280	1301	1298	1301	1184	1132	1304	1297	863	1125	1195	1295	1281	1274	1304	1099	1262	1305	1178	1304	1278	1276	1013	1104	1298	1096	1173	1296	1288	1302
BfR-CA-16383	1300	1301	1299	1175	1302	1109	1158	1062	1301	1289	1118	1204	1011	855	1084	1287	1299	1303	923	1281	1302	1298	1301	1180	1108	1306	1297	865	1124	1193	1296	1284	1275	1306	1075	1260	1306	1175	1305	1278	1278	1017	1081	1300	1082	1170	1297	1290	1302
BfR-CA-18277	1301	1300	1301	1157	1300	1165	1203	1129	1299	1286	1174	1210	1085	1013	1124	1293	1297	1302	1025	1285	1300	1299	1300	1165	1164	1308	1298	677	1157	1158	1298	1279	1270	1307	1139	1218	1307	1158	1304	1279	1285	1088	1153	1297	1153	1159	1296	1292	1300
BfR-CA-18197	1304	1301	1296	1267	1300	1285	1284	1284	1298	570	1280	1287	1282	1268	1270	1268	1297	1303	1277	1285	1299	1299	1298	1283	1273	1308	1299	1283	1284	1280	1297	663	1242	1308	1276	1259	1308	1277	1302	1281	1283	1267	1275	1297	1276	1279	1297	1295	1300
BfR-CA-16378	1298	1295	1295	1185	1294	1072	1167	1076	1291	1270	1113	1197	1075	1152	1102	1274	1293	1297	1083	1274	1292	1295	1293	1194	1086	1305	1294	1176	572	1196	1293	1273	1263	1305	1137	1250	1305	1174	1301	1271	1272	1116	1126	1291	1129	1184	1292	1287	1291
BfR-CA-17230	918	887	900	1301	920	1307	1308	1304	920	1295	1295	1300	1299	1288	1297	1293	907	994	1299	1181	917	870	893	1306	1300	965	869	1300	1305	1302	872	1301	1302	965	1292	1298	976	1298	48	1186	1198	1300	1293	915	1300	1302	1048	967	928
BfR-CA-17949	1262	1262	1262	1263	1260	1266	1271	1267	1260	1268	1259	1261	1266	1251	1260	1262	1259	1265	1261	1247	1261	1261	1258	1266	1260	1269	1261	1266	1268	1266	1260	1268	1265	1269	1263	1265	1269	1261	1263	1238	1245	1266	1257	1259	1263	1263	1260	1257	1260
BfR-CA-19085	1284	1281	1277	1248	1282	1259	1260	1258	1280	1244	1258	1253	1252	1240	1246	1272	1279	1284	1245	1267	1281	1279	1281	1256	1250	1291	1279	1232	1258	1252	1278	1245	1257	1291	1247	1113	1292	1255	1281	1259	1264	1238	1257	1279	1258	1261	1277	1272	1282
BfR-CA-18821	894	658	937	1290	902	1298	1298	1296	903	1294	1286	1290	1292	1281	1286	1285	757	979	1291	1200	905	927	888	1298	1289	939	927	1294	1299	1295	923	1297	1293	940	1284	1294	952	1292	897	1190	1199	1290	1286	899	1289	1293	1027	927	909
BfR-CA-17860	1304	1301	1300	1186	1303	1074	1159	1109	1300	1279	1124	1216	1092	1154	1114	1285	1297	1305	1089	1283	1301	1301	1297	1204	1109	1311	1300	1180	261	1205	1299	1282	1274	1311	1152	1251	1312	1193	1307	1281	1280	1122	1128	1299	1143	1194	1299	1297	1302
BfR-CA-18826	892	675	935	1292	897	1299	1300	1297	902	1296	1288	1293	1293	1282	1288	1287	742	981	1292	1202	904	928	888	1300	1291	936	928	1295	1300	1296	925	1298	1295	936	1286	1295	949	1293	901	1189	1201	1292	1288	898	1290	1295	1021	931	904
BfR-CA-19058	1187	1184	1141	1280	1190	1284	1292	1285	1188	1287	1281	1278	1281	1265	1273	1282	1180	1206	1275	157	1190	1157	1172	1287	1277	1188	1157	1281	1281	1286	1154	1290	1291	1188	1275	1258	1182	1281	1184	913	86	1279	1280	1189	1277	1284	1216	1178	1189
BfR-CA-17836	916	872	935	1296	915	1302	1304	1300	917	1297	1290	1296	1295	1285	1290	1290	886	984	1294	1179	915	912	888	1302	1295	972	912	1297	1302	1298	912	1300	1299	971	1290	1299	973	1296	273	1177	1192	1297	1288	909	1295	1300	1046	966	926
BfR-CA-19055	1287	1288	1287	1223	1287	1240	1255	1229	1285	1202	1233	1242	1227	1216	1224	1273	1286	1289	1234	1267	1286	1285	1283	1230	1235	1296	1285	1191	1237	1238	1283	1212	1236	1296	1230	1156	1295	1223	1288	1260	1265	1217	1231	1284	1235	1228	1282	1280	1286
BfR-CA-17805	1298	1300	1295	1028	1297	1179	1184	1148	1296	1255	1189	1194	1186	1155	1143	1281	1295	1298	1170	1279	1297	1294	1297	1000	1192	1303	1294	1186	1191	992	1293	1268	1250	1303	1160	1260	1305	8	1300	1276	1279	1188	1184	1294	1178	180	1292	1290	1291
BfR-CA-17827	1193	1198	1183	1271	1200	1278	1279	1277	1196	1276	1269	1272	1272	1259	1262	1271	1186	1215	1274	916	1195	1192	1196	1276	1266	1215	1192	1273	1277	1272	1189	1278	1281	1215	1268	1275	1203	1271	1185	543	910	1274	1267	1197	1263	1276	1209	1197	1198
BfR-CA-18718	1179	1179	1166	1281	1164	1271	1280	1272	1165	1279	1273	1275	1272	1260	1271	1274	1142	1187	1266	1023	1171	1171	1172	1282	1268	1184	1170	1277	1278	1274	1171	1284	1286	1185	1260	1282	1183	1277	1175	943	1020	1275	1272	1165	1264	1278	1190	1182	1167
BfR-CA-18694	921	372	909	1300	914	1301	1304	1300	919	1301	1293	1298	1298	1286	1294	1294	770	976	1295	1183	919	900	853	1305	1293	916	900	1300	1304	1303	904	1305	1300	916	1289	1299	928	1300	890	1184	1189	1297	1293	915	1293	1300	1016	885	925
BfR-CA-18691	1287	1290	1287	1176	1288	1061	1126	1060	1287	1271	1085	1203	1069	1119	885	1280	1286	1291	1077	1271	1288	1285	1286	1180	1106	1295	1285	1144	1101	1193	1285	1265	1268	1295	1103	1238	1295	1135	1293	1264	1270	1082	1087	1287	1031	1142	1284	1280	1286
BfR-CA-19115	1286	1283	1280	1073	1288	1145	1182	1130	1285	1261	1161	1210	1115	69	1103	1266	1283	1285	1050	1264	1286	1276	1282	1167	1154	1290	1275	1037	1152	1157	1276	1260	1246	1290	1109	1254	1291	1151	1287	1260	1261	1117	1148	1285	1139	1151	1277	1275	1287
BfR-CA-19112	939	883	979	1299	915	1303	1306	1301	912	1300	1296	1298	1298	1286	1296	1291	860	988	1298	1204	917	969	958	1305	1294	951	970	1303	1307	1302	967	1303	1299	952	1291	1302	973	1299	974	1204	1200	1298	1294	913	1301	1303	1018	885	917
BfR-CA-18685	921	371	908	1299	914	1300	1303	1299	919	1300	1292	1297	1298	1285	1293	1293	769	975	1294	1182	919	899	852	1304	1292	915	899	1299	1303	1302	903	1304	1299	915	1288	1298	927	1299	889	1183	1188	1296	1292	915	1292	1299	1015	884	925
BfR-CA-19040	897	766	916	1294	901	1300	1305	1303	909	1296	1292	1297	1298	1284	1290	1289	750	966	1294	1199	911	922	883	1300	1295	929	922	1301	1300	1296	915	1299	1297	929	1289	1297	940	1294	882	1202	1195	1298	1292	904	1296	1297	1020	910	909
BfR-CA-19281	930	901	298	1289	940	1293	1299	1296	927	1292	1284	1294	1292	1280	1286	1288	926	1030	1288	1136	929	465	693	1298	1283	939	465	1294	1297	1296	477	1296	1294	938	1281	1291	952	1291	918	1167	1141	1292	1282	933	1288	1294	1039	942	931
BfR-CA-13528	923	799	936	1297	932	1303	1302	1303	931	1294	1292	1297	1294	1286	1292	1291	868	996	1293	1182	931	930	881	1303	1294	926	931	1298	1304	1303	924	1297	1301	926	1288	1299	925	1298	915	1181	1182	1295	1292	929	1294	1300	1020	920	935
BfR-CA-19037	923	834	934	1283	920	1286	1290	1286	916	1281	1279	1280	1284	1273	1279	1276	808	948	1282	1190	914	930	905	1286	1282	899	930	1288	1288	1282	934	1285	1284	900	1275	1283	907	1282	935	1185	1194	1282	1280	909	1283	1284	992	939	920
BfR-CA-19282	1298	1305	1302	988	1299	1196	1207	1190	1296	1271	1214	1191	1215	1158	1175	1277	1301	1301	1178	1284	1297	1301	1298	824	1199	1306	1300	1170	1211	119	1299	1264	1253	1306	1198	1269	1310	983	1306	1280	1282	1210	1218	1294	1204	995	1298	1291	1300
BfR-CA-19035	1296	1296	1300	1176	1296	1108	1158	1050	1292	1280	1110	1216	337	1131	1075	1290	1294	1300	983	1285	1293	1295	1293	1211	1127	1301	1295	1117	1123	1208	1295	1278	1275	1302	1089	1255	1301	1182	1301	1275	1282	548	1097	1292	1075	1186	1294	1290	1293
BfR-CA-19284	927	900	304	1290	944	1297	1301	1296	935	1293	1286	1295	1291	1280	1289	1289	923	1027	1289	1137	937	474	706	1299	1284	939	474	1296	1301	1297	479	1299	1294	938	1282	1291	951	1291	921	1168	1143	1294	1284	937	1291	1294	1037	940	939
BfR-CA-19286	1300	1299	1300	1156	1299	1164	1202	1128	1298	1285	1173	1209	1084	1012	1123	1292	1296	1301	1024	1284	1299	1298	1299	1164	1163	1307	1297	675	1156	1157	1297	1278	1269	1306	1138	1217	1306	1157	1303	1278	1284	1087	1152	1296	1152	1158	1295	1291	1299
BfR-CA-19033	940	869	979	1298	917	1300	1304	1298	919	1298	1295	1296	1296	1283	1294	1289	866	990	1295	1199	923	966	960	1303	1293	957	967	1302	1305	1299	964	1301	1297	957	1289	1300	971	1297	970	1197	1194	1299	1293	920	1298	1301	1016	890	920
BfR-CA-19285	1298	1300	1295	1029	1297	1180	1186	1149	1296	1255	1188	1193	1184	1156	1143	1281	1295	1299	1171	1279	1297	1295	1298	1003	1189	1303	1294	1187	1187	994	1294	1269	1252	1303	1160	1260	1305	21	1301	1276	1280	1188	1182	1294	1176	192	1292	1290	1291
BfR-CA-19031	919	589	923	1291	923	1302	1302	1300	931	1298	1293	1293	1296	1283	1291	1290	752	965	1296	1188	929	919	873	1302	1293	919	919	1298	1299	1297	915	1302	1298	920	1287	1299	921	1296	877	1190	1191	1298	1292	926	1296	1298	1008	904	936
BfR-CA-19030	919	589	923	1291	923	1302	1302	1300	931	1298	1293	1293	1296	1283	1291	1290	752	965	1296	1188	929	919	873	1302	1293	919	919	1298	1299	1297	915	1302	1298	920	1287	1299	921	1296	877	1190	1191	1298	1292	926	1296	1298	1008	904	936
BfR-CA-19287	1305	1302	1297	1265	1301	1286	1286	1286	1299	568	1281	1284	1285	1270	1273	1266	1298	1305	1279	1287	1300	1301	1300	1284	1272	1309	1300	1281	1284	1279	1299	666	1243	1309	1278	1258	1309	1278	1304	1282	1285	1264	1276	1298	1277	1279	1298	1296	1301
BfR-CA-19028	903	445	893	1298	916	1306	1308	1304	924	1302	1294	1298	1298	1287	1297	1294	793	982	1297	1182	926	896	846	1305	1295	930	896	1303	1303	1302	892	1306	1301	930	1292	1302	939	1298	888	1184	1182	1298	1293	918	1299	1299	1017	883	929
BfR-CA-19250	1294	1296	1291	124	1293	1207	1203	1197	1293	1266	1200	1189	1205	1091	1146	1281	1293	1295	1183	1278	1294	1290	1292	924	1208	1305	1289	1119	1186	977	1289	1252	1235	1305	1195	1243	1306	1015	1298	1265	1274	1188	1198	1291	1193	1022	1291	1287	1294
BfR-CA-15078	1285	1282	1279	1072	1287	1143	1181	1129	1284	1260	1158	1209	1116	75	1103	1265	1282	1283	1049	1263	1285	1274	1280	1166	1151	1289	1274	1035	1151	1158	1274	1258	1246	1289	1110	1253	1290	1149	1285	1259	1259	1115	1145	1284	1139	1150	1276	1274	1286
BfR-CA-19239	932	920	350	1294	939	1300	1303	1304	931	1296	1292	1297	1297	1283	1290	1290	928	1039	1295	1171	936	269	637	1301	1291	947	269	1299	1304	1301	260	1302	1299	946	1289	1296	960	1295	908	1194	1170	1295	1290	936	1293	1298	1041	945	935
BfR-CA-14857	1283	1283	1277	1243	1283	1263	1267	1265	1282	1246	1254	1259	1255	1247	1247	1271	1280	1286	1257	1266	1283	1277	1279	1260	1252	1287	1277	1221	1254	1250	1275	1243	1250	1287	1252	1093	1286	1246	1284	1261	1262	1240	1252	1280	1252	1246	1277	1272	1284
BfR-CA-15062	929	806	946	1288	926	1294	1294	1292	919	1287	1283	1286	1285	1276	1286	1282	764	960	1291	1192	924	947	887	1292	1286	920	947	1292	1296	1289	944	1290	1288	919	1280	1290	934	1285	917	1189	1191	1285	1282	921	1287	1288	989	927	923
BfR-CA-19231	899	864	573	1297	898	1301	1305	1304	886	1298	1291	1296	1296	1287	1292	1291	896	1000	1297	1186	885	607	86	1303	1295	897	607	1299	1301	1299	605	1303	1302	898	1285	1299	916	1298	909	1191	1182	1296	1292	895	1295	1301	1016	911	900
BfR-CA-19219	1292	1292	1289	1205	1291	1107	1154	1089	1290	1284	1130	1220	1056	1113	1056	1287	1288	1292	1092	1276	1291	1290	1287	1199	1131	1297	1289	1161	1152	1203	1290	1282	1278	1298	209	1256	1298	1155	1298	1265	1275	1129	1119	1288	1077	1144	1285	1286	1289
BfR-CA-14958	928	885	938	1300	928	1306	1308	1305	928	1301	1296	1301	1301	1289	1294	1294	894	983	1300	1190	928	915	896	1306	1300	971	915	1301	1307	1302	912	1304	1303	970	1295	1302	977	1300	297	1189	1197	1303	1294	924	1299	1304	1046	975	934
BfR-CA-19217	1296	1296	1290	1241	1294	1262	1274	1258	1293	1266	1257	1264	1255	1246	1246	1281	1292	1296	1254	1265	1294	1287	1292	1268	1262	1301	1287	1231	1267	1259	1286	1263	1252	1301	1261	977	1302	1255	1290	1275	1277	1248	1261	1292	1263	1256	1288	1282	1295
BfR-CA-16112	1296	1295	1293	1198	1298	1079	1146	1078	1296	1280	1112	1204	1077	1105	870	1281	1292	1298	1066	1274	1297	1292	1292	1197	1128	1304	1291	1143	1081	1211	1289	1268	1269	1304	1090	1248	1304	1154	1298	1269	1271	1099	1102	1295	992	1161	1287	1288	1294
BfR-CA-19207	1304	1303	1298	1207	1303	1139	1166	1133	1298	1272	1151	1210	1119	1160	1130	1286	1305	1307	1137	1284	1299	1299	1298	1219	1120	1312	1299	1160	1131	1204	1298	1265	1272	1312	1122	1245	1313	1187	1307	1279	1278	1132	1155	1299	1139	1185	1298	1295	1301
BfR-CA-16028	902	444	892	1297	914	1305	1307	1303	923	1301	1293	1297	1297	1286	1296	1294	791	982	1296	1181	925	895	844	1304	1294	928	895	1302	1302	1301	891	1305	1300	928	1291	1301	937	1297	887	1183	1181	1297	1292	917	1298	1298	1016	882	928
BfR-CA-19204	1304	1308	1306	767	1303	1214	1204	1204	1302	1265	1225	1200	1226	1138	1162	1287	1303	1306	1191	1286	1303	1302	1302	894	1218	1314	1302	1149	1221	888	1301	1262	1249	1314	1204	1257	1315	975	1309	1278	1286	1225	1220	1299	1220	980	1298	1297	1305
BfR-CA-12906	922	890	912	1302	916	1309	1310	1306	918	1297	1297	1301	1300	1290	1297	1295	902	991	1300	1181	914	882	900	1307	1302	970	881	1300	1306	1303	881	1302	1304	970	1293	1301	981	1300	97	1187	1199	1300	1296	912	1301	1303	1050	970	929
BfR-CA-15324	1302	1299	1298	1202	1299	1145	1177	1127	1295	1273	1154	1206	1135	1168	1135	1280	1297	1302	1140	1280	1296	1298	1296	1215	1114	1308	1297	1168	1146	1195	1297	1266	1264	1308	1126	1249	1308	1180	1304	1272	1276	1137	1156	1296	1143	1181	1292	1292	1296
BfR-CA-12887	887	546	917	1305	904	1309	1311	1310	912	1305	1296	1304	1302	1292	1299	1299	796	984	1301	1192	909	911	873	1309	1299	925	912	1307	1307	1305	910	1307	1307	925	1297	1306	935	1304	870	1193	1194	1305	1297	909	1301	1306	1028	871	912
BfR-CA-15403	939	910	283	1289	945	1297	1300	1298	940	1294	1291	1293	1295	1281	1283	1291	923	1030	1292	1163	946	180	628	1298	1290	925	181	1294	1303	1298	178	1301	1298	924	1285	1295	946	1291	893	1189	1162	1294	1289	944	1291	1295	1035	943	943
BfR-CA-15969	946	910	298	1293	951	1303	1303	1303	945	1296	1293	1298	1299	1285	1291	1293	923	1030	1295	1169	950	193	650	1300	1292	926	194	1298	1306	1301	189	1302	1299	925	1289	1297	948	1294	879	1204	1171	1298	1290	949	1296	1298	1039	949	949
BfR-CA-16091	1286	1285	1285	1227	1287	1231	1225	1210	1284	1233	1190	1229	1208	1210	1190	1270	1284	1288	1196	1270	1285	1284	1283	1237	1213	1293	1284	1221	1210	1234	1283	1244	1243	1293	1194	1181	1294	1228	1288	1266	1266	1204	1208	1283	1200	1236	1283	1280	1283
BfR-CA-16058	1295	1296	1291	1200	1293	1141	1177	1107	1290	1283	456	1209	1127	1153	1110	1281	1294	1294	1115	1278	1291	1292	1291	1207	1093	1302	1291	1175	1119	1214	1290	1276	1270	1302	1121	1246	1303	1180	1298	1273	1274	1121	534	1290	1112	1187	1289	1284	1288
BfR-CA-16059	895	652	936	1287	897	1295	1295	1292	899	1292	1283	1288	1289	1279	1283	1284	757	981	1287	1195	902	924	883	1295	1287	938	925	1291	1296	1293	923	1294	1291	939	1280	1292	948	1289	890	1187	1193	1287	1282	895	1287	1291	1023	926	905
BfR-CA-16060	895	658	933	1288	892	1296	1296	1293	895	1292	1283	1288	1289	1279	1284	1284	756	981	1288	1195	898	924	884	1296	1287	938	924	1292	1296	1293	921	1295	1291	939	1280	1292	948	1290	891	1185	1194	1287	1283	890	1287	1291	1022	925	901
BfR-CA-16089	1293	1289	1287	1252	1291	1251	1262	1257	1290	1283	1247	1266	1242	1242	1229	1286	1288	1295	1244	1269	1292	1285	1290	1274	1249	1300	1285	1237	1254	1268	1285	1275	1277	1300	1234	1168	1302	1265	1295	1270	1266	1229	1246	1290	1256	1265	1284	1284	1291
BfR-CA-16062	941	854	948	1290	933	1293	1299	1296	939	1292	1287	1289	1288	1283	1287	1285	810	947	1290	1193	943	951	920	1295	1287	922	952	1295	1295	1294	955	1295	1296	923	1280	1292	927	1291	962	1187	1194	1289	1286	932	1290	1295	975	935	950
BfR-CA-16063	1297	1293	1296	1189	1295	1107	1169	1106	1293	1275	1135	1206	1087	1126	1118	1280	1294	1297	1098	1276	1294	1293	1296	1200	1120	1303	1292	1162	815	1196	1291	1268	1270	1303	1140	1249	1303	1184	1300	1269	1275	1116	1136	1292	1129	1184	1288	1287	1293
BfR-CA-16064	1290	1288	1290	1160	1291	1133	1161	1058	1289	1274	1094	1210	837	1117	1046	1279	1287	1291	999	1278	1290	1287	1290	1194	1154	1293	1287	1115	1105	1201	1288	1269	1268	1294	1100	1227	1294	1188	1293	1268	1274	849	1093	1287	1090	1189	1289	1283	1288
BfR-CA-16081	1296	1292	1291	1244	1295	1247	1261	1237	1292	1284	1222	1266	1228	1241	1238	1285	1293	1298	1229	1276	1294	1290	1293	1266	1240	1304	1290	1236	1218	1262	1289	1283	1272	1304	1214	1178	1304	1249	1298	1276	1273	1229	1217	1293	1241	1254	1291	1288	1292
BfR-CA-16065	1299	1297	1296	1185	1295	1070	1174	1111	1293	1274	1112	1204	1080	1142	1099	1279	1296	1297	1088	1277	1294	1294	1293	1189	1079	1306	1294	1175	577	1193	1291	1274	1263	1306	1122	1252	1306	1169	1301	1275	1273	1116	1120	1292	1142	1172	1294	1289	1293
BfR-CA-16068	891	675	934	1290	895	1297	1298	1295	901	1294	1286	1291	1291	1280	1286	1286	740	980	1290	1200	903	927	886	1298	1289	934	927	1293	1298	1294	924	1296	1293	934	1284	1293	947	1291	899	1187	1199	1290	1286	897	1288	1293	1019	930	903
BfR-CA-16329	1306	1300	1303	1181	1303	1074	1153	1102	1298	1284	1121	1213	1093	1155	1116	1286	1299	1304	1085	1282	1299	1301	1298	1204	1106	1312	1301	1169	10	1210	1299	1280	1275	1312	1159	1254	1313	1188	1306	1281	1277	1120	1117	1299	1133	1189	1301	1296	1299
BfR-CA-16069	891	674	933	1288	895	1295	1296	1293	901	1293	1285	1290	1290	1279	1284	1285	740	979	1288	1199	903	925	884	1296	1288	934	926	1292	1297	1293	922	1294	1292	934	1283	1292	947	1289	897	1186	1197	1289	1284	897	1287	1292	1019	930	903
BfR-CA-16079	1296	1293	1292	1246	1295	1251	1263	1240	1292	1285	1229	1267	1230	1244	1240	1286	1293	1298	1233	1277	1294	1291	1294	1267	1243	1304	1291	1235	1221	1263	1290	1283	1272	1304	1216	1178	1304	1250	1299	1277	1274	1230	1227	1293	1243	1256	1291	1288	1292
BfR-CA-16070	1297	1295	1293	1199	1299	1083	1143	1085	1296	1280	1119	1203	1070	1099	860	1280	1293	1299	1063	1274	1297	1293	1293	1199	1134	1305	1291	1149	1088	1213	1290	1269	1268	1305	1086	1255	1305	1158	1299	1269	1272	1089	1116	1296	993	1161	1287	1288	1294
BfR-CA-16071	1297	1295	1293	1198	1299	1082	1142	1084	1296	1280	1119	1203	1070	1099	859	1280	1293	1298	1062	1274	1297	1292	1292	1198	1134	1305	1291	1148	1088	1213	1289	1268	1268	1305	1086	1255	1305	1157	1298	1269	1271	1089	1115	1296	993	1161	1287	1288	1294
BfR-CA-16072	1295	1293	1291	1192	1293	1137	1176	1125	1289	1284	348	1218	1126	1170	1101	1281	1292	1292	1111	1280	1290	1292	1291	1210	1104	1299	1292	1190	1100	1224	1289	1280	1271	1299	1127	1262	1299	1188	1297	1274	1275	1128	380	1290	1118	1195	1285	1284	1287
BfR-CA-16077	1294	1288	1285	1242	1291	1237	1249	1248	1289	1284	1238	1257	1233	1240	1221	1284	1289	1295	1237	1270	1291	1284	1288	1264	1241	1301	1284	1227	1247	1261	1283	1277	1273	1301	1194	1170	1301	1251	1294	1270	1267	1222	1243	1290	1245	1251	1284	1284	1289
BfR-CA-16348	1293	1291	1296	1168	1294	1120	1142	1051	1291	1273	1129	1211	308	1127	1060	1285	1289	1296	977	1279	1292	1292	1291	1205	1131	1297	1292	1104	1114	1209	1291	1274	1271	1298	1089	1252	1297	1184	1297	1271	1275	542	1114	1290	1087	1192	1289	1288	1290
BfR-CA-16073	1175	1162	1164	1278	1168	1265	1277	1266	1168	1276	1265	1272	1273	1253	1266	1272	1140	1183	1262	1021	1174	1172	1164	1277	1266	1176	1170	1274	1272	1272	1170	1281	1282	1178	1256	1278	1175	1273	1166	933	1016	1273	1265	1168	1262	1275	1181	1180	1167
BfR-CA-16210	1285	1283	1285	1212	1284	1199	1218	1173	1283	1267	1167	1239	1162	1189	1167	1273	1283	1286	1159	1265	1285	1283	1283	1232	1194	1286	1283	1190	1199	1229	1281	1266	1263	1286	1153	1200	1286	1222	1289	1261	1261	1174	1169	1282	1192	1223	1280	1275	1283
BfR-CA-16211	908	431	906	1302	920	1304	1305	1306	929	1302	1293	1297	1298	1290	1296	1296	755	973	1300	1187	932	898	864	1308	1298	925	898	1303	1304	1305	905	1306	1303	925	1291	1303	936	1302	890	1188	1191	1299	1293	923	1299	1304	1023	888	935
BfR-CA-16272	1292	1291	1286	1198	1289	1118	1165	1076	1288	1270	1101	1200	1067	1108	1073	1274	1287	1290	1034	1273	1289	1291	1288	1191	1100	1295	1290	1128	1114	1204	1290	1260	1265	1295	1111	1246	1294	1178	1293	1264	1273	1079	1087	1287	1076	1173	1283	1281	1285
BfR-CA-16215	1297	1296	1293	1197	1294	1137	1184	1111	1290	1281	306	1211	1110	1161	1100	1281	1294	1294	1098	1282	1291	1293	1293	1201	1074	1303	1293	1175	1111	1215	1291	1279	1275	1303	1125	1265	1304	1188	1297	1274	1277	1113	232	1291	1112	1192	1288	1286	1288
BfR-CA-16265	1299	1300	1303	1172	1301	1111	1155	1056	1297	1281	1112	1219	325	1124	1059	1290	1297	1304	971	1284	1298	1299	1298	1212	1114	1306	1299	1115	1108	1210	1298	1282	1275	1306	1113	1249	1306	1189	1303	1277	1281	556	1100	1297	1080	1191	1295	1294	1298
BfR-CA-16216	1160	1154	1153	1273	1150	1264	1272	1270	1149	1274	1262	1268	1268	1256	1265	1270	1126	1166	1263	1032	1156	1159	1150	1277	1259	1174	1158	1271	1273	1273	1156	1278	1280	1175	1253	1274	1177	1270	1157	945	1025	1268	1262	1149	1260	1273	1177	1170	1149
BfR-CA-16217	1300	1300	1299	1197	1302	1124	1165	1089	1300	1290	1133	1210	1008	903	1069	1286	1298	1301	927	1282	1301	1300	1300	1180	1117	1303	1299	912	1121	1197	1299	1286	1273	1303	1090	1253	1304	1180	1303	1275	1278	1034	1101	1298	1098	1176	1291	1289	1302
BfR-CA-16220	1283	1283	1283	1210	1283	1190	1212	1158	1282	1263	1151	1235	1177	1188	1149	1270	1282	1285	1153	1266	1284	1281	1281	1219	1194	1284	1281	1172	1195	1221	1279	1268	1261	1284	1154	1205	1284	1214	1286	1262	1265	1176	1142	1281	1185	1211	1280	1276	1282
BfR-CA-16261	929	588	937	1288	934	1297	1297	1296	942	1294	1288	1288	1292	1283	1286	1288	749	977	1292	1194	940	926	881	1298	1289	923	927	1293	1295	1294	928	1298	1297	924	1285	1295	929	1294	884	1191	1188	1293	1287	940	1292	1296	1006	911	941
BfR-CA-16221	919	589	922	1289	921	1301	1301	1299	931	1297	1291	1291	1294	1282	1289	1290	751	965	1294	1186	929	918	872	1300	1292	918	918	1296	1297	1295	915	1300	1297	919	1285	1297	920	1295	875	1189	1190	1296	1291	926	1294	1296	1006	904	936
BfR-CA-16222	1289	1289	1285	1183	1288	1136	1177	1108	1285	1276	389	1208	1124	1160	1102	1273	1286	1288	1101	1274	1286	1286	1287	1193	1076	1295	1286	1164	1114	1204	1285	1272	1270	1295	1126	1251	1296	1176	1291	1269	1271	1118	290	1286	1119	1184	1283	1280	1282
BfR-CA-17415	1299	1299	1296	1095	1299	1156	1193	1128	1298	1269	1185	1200	1104	1030	1121	1290	1297	1302	1020	1278	1299	1295	1296	1147	1167	1306	1294	126	1154	1162	1294	1262	1268	1306	1145	1227	1306	1159	1299	1267	1279	1096	1160	1296	1135	1158	1297	1291	1301
BfR-CA-16245	919	786	936	1303	926	1304	1310	1310	928	1300	1296	1299	1303	1291	1298	1295	609	980	1301	1190	927	936	886	1307	1298	934	936	1308	1306	1306	944	1304	1303	933	1291	1301	945	1300	920	1194	1191	1303	1296	927	1301	1303	1007	932	934
BfR-CA-16258	1178	1151	1167	1273	1159	1268	1274	1269	1158	1276	1266	1270	1270	1257	1267	1271	1127	1182	1263	1019	1164	1169	1166	1279	1266	1180	1168	1273	1275	1272	1165	1279	1281	1181	1259	1275	1179	1273	1164	960	1014	1270	1267	1159	1261	1275	1183	1177	1157
BfR-CA-16246	1299	1298	1296	1192	1297	1095	1151	270	1295	1281	1102	1206	1056	1132	1078	1285	1296	1300	1067	1279	1296	1296	1297	1194	1121	1306	1295	1129	1111	1192	1296	1277	1275	1306	1103	1249	1308	1152	1301	1274	1278	1072	1101	1294	1086	1157	1291	1289	1295
BfR-CA-16247	1296	1298	1294	1032	1297	1182	1185	1151	1295	1255	1189	1194	1186	1154	1149	1278	1296	1298	1169	1277	1296	1294	1296	1003	1187	1303	1294	1178	1189	1003	1293	1270	1255	1303	1145	1262	1305	178	1300	1279	1277	1193	1181	1294	1178	2	1291	1288	1293
BfR-CA-16248	1291	1292	1287	1189	1287	1137	1177	1110	1285	1278	325	1205	1101	1150	1102	1273	1287	1290	1095	1275	1286	1288	1289	1196	1067	1297	1287	1166	1115	1215	1287	1275	1268	1297	1113	1253	1298	1180	1292	1271	1274	1105	5	1285	1114	1182	1284	1282	1283
BfR-CA-16254	1296	1296	1300	1176	1296	1108	1158	1050	1292	1280	1110	1216	337	1131	1075	1290	1294	1300	983	1285	1293	1295	1293	1211	1127	1301	1295	1117	1123	1208	1295	1278	1275	1302	1089	1255	1301	1182	1301	1275	1282	548	1097	1292	1075	1186	1294	1290	1293
BfR-CA-16249	1004	947	1038	1298	1008	1300	1306	1303	1011	1299	1295	1294	1298	1285	1293	1291	955	935	1295	1205	1014	1043	1000	1301	1292	1020	1044	1302	1303	1302	1047	1300	1300	1020	1289	1300	1030	1296	1031	1196	1204	1298	1293	1005	1298	1299	1044	999	1015
BfR-CA-16251	1293	1292	1291	1189	1296	1064	1143	1051	1293	1272	1112	1207	1087	1122	1020	1273	1289	1298	1069	1274	1294	1289	1288	1203	1122	1300	1289	1134	1125	1199	1289	1272	1268	1300	1084	1258	1301	1165	1298	1261	1268	1088	1104	1292	133	1171	1288	1287	1292
BfR-CA-16252	1294	1293	1292	1191	1297	1066	1145	1053	1294	1273	1113	1208	1088	1123	1022	1274	1290	1300	1071	1275	1295	1291	1290	1205	1123	1301	1290	1136	1125	1200	1291	1274	1269	1301	1085	1259	1302	1167	1299	1262	1270	1089	1106	1293	132	1172	1288	1288	1293
BfR-CA-16349	1299	1299	1299	1203	1297	1145	1165	1122	1295	1270	1147	1209	1118	1152	1126	1280	1297	1302	1125	1285	1296	1296	1296	1214	1122	1307	1295	1157	1145	1200	1295	1267	1263	1307	1108	1254	1308	1184	1302	1274	1281	1132	1151	1293	1129	1187	1293	1292	1296
BfR-CA-16708	939	853	846	1291	945	1302	1300	1300	938	1294	1289	1298	1294	1284	1288	1293	863	989	1298	1173	931	869	835	1295	1293	924	870	1296	1301	1296	867	1296	1296	924	1288	1285	938	1292	910	1187	1175	1296	1288	940	1298	1297	1040	940	943
BfR-CA-16350	1298	1298	1296	1213	1299	1088	1165	1102	1297	1278	1081	1215	1129	1153	1123	1287	1295	1299	1102	1277	1298	1292	1296	1205	579	1304	1291	1165	1105	1208	1292	1273	1277	1304	1117	1267	1305	1186	1304	1276	1273	1141	1059	1296	1122	1189	1295	1291	1299
BfR-CA-16351	902	425	897	1296	906	1305	1303	1301	918	1300	1290	1296	1295	1284	1293	1292	786	976	1295	1187	918	888	858	1302	1293	937	889	1298	1302	1301	883	1303	1300	938	1288	1299	946	1296	876	1188	1189	1296	1290	913	1293	1297	1011	882	927
BfR-CA-18736	1177	1159	1158	1277	1166	1273	1275	1264	1166	1278	1266	1270	1269	1261	1269	1273	1136	1181	1265	1026	1172	1165	1169	1280	1263	1186	1163	1274	1276	1274	1162	1281	1282	1187	1258	1278	1183	1277	1170	943	1022	1271	1269	1166	1265	1278	1183	1180	1166
BfR-CA-16352	907	758	906	1296	914	1299	1304	1301	913	1296	1293	1295	1296	1285	1291	1289	678	953	1296	1188	913	893	867	1300	1294	924	894	1301	1303	1299	891	1298	1299	924	1286	1296	939	1297	884	1192	1187	1296	1292	905	1294	1298	1005	899	918
BfR-CA-16671	928	717	936	1302	947	1307	1309	1308	960	1302	1295	1301	1302	1290	1296	1295	857	1005	1303	1192	957	934	892	1308	1295	976	934	1305	1307	1306	929	1307	1305	976	1293	1301	989	1304	928	1179	1198	1302	1297	953	1300	1304	1048	915	964
BfR-CA-16353	928	879	948	1293	918	1299	1303	1299	915	1296	1292	1294	1294	1282	1292	1288	828	994	1293	1201	918	951	935	1299	1292	929	952	1298	1301	1297	948	1298	1295	929	1287	1298	951	1294	954	1196	1200	1295	1291	916	1296	1297	1012	888	919
BfR-CA-16354	1036	1008	1038	1293	1022	1293	1292	1294	1016	1291	1284	1288	1291	1277	1285	1285	1001	995	1288	1219	1019	1040	1007	1295	1285	1011	1041	1298	1299	1295	1037	1296	1296	1010	1281	1292	1023	1289	1050	1199	1212	1289	1283	1013	1288	1292	1	1040	1026
BfR-CA-18735	1300	1300	1300	1204	1298	1146	1166	1122	1296	1271	1149	1210	1118	1154	1128	1281	1298	1303	1125	1286	1297	1297	1297	1215	1123	1308	1296	1158	1146	1201	1296	1268	1264	1308	1109	1255	1309	1187	1303	1275	1282	1132	1154	1294	1127	1189	1294	1293	1298
BfR-CA-16360	1284	1283	1282	1229	1284	1230	1225	1209	1282	1233	1193	1231	1210	1212	1192	1269	1282	1286	1199	1270	1283	1283	1281	1239	1214	1292	1283	1218	1205	1236	1281	1242	1242	1292	1201	1179	1292	1229	1287	1264	1266	1203	1202	1281	1200	1237	1281	1277	1280
BfR-CA-16389	1297	1297	1296	1164	1296	1100	1158	1051	1294	1273	1108	1198	981	1055	1052	1275	1295	1297	104	1276	1295	1294	1294	1163	1116	1302	1293	1039	1084	1181	1294	1272	1267	1302	1082	1251	1303	1169	1300	1274	1271	984	1091	1292	1082	1172	1291	1287	1296
BfR-CA-16361	1297	1297	1298	1163	1297	1108	1154	1056	1294	1280	1111	1216	318	1117	1060	1289	1293	1301	966	1282	1295	1295	1294	1206	1112	1302	1295	1104	1098	1205	1292	1281	1275	1302	1108	1247	1302	1182	1300	1275	1279	547	1096	1293	1083	1186	1294	1290	1295
BfR-CA-16362	1284	1285	1281	1194	1283	1130	1180	1115	1282	1275	1151	1208	1112	1095	1111	1277	1279	1284	1121	1270	1283	1282	1277	1205	1154	1290	1282	1171	1163	1202	1282	1276	1274	1291	596	1259	1291	1163	1289	1257	1269	1154	1150	1280	1121	1170	1279	1279	1282
BfR-CA-16365	1293	1293	1289	1191	1291	1143	1176	1112	1288	1281	2	1213	1125	1159	1108	1277	1289	1292	1110	1279	1289	1290	1289	1196	1103	1299	1290	1196	1120	1215	1288	1277	1264	1299	1128	1243	1300	1185	1296	1273	1274	1122	328	1288	1122	1191	1285	1283	1286
BfR-CA-16385	1298	1298	1298	1170	1298	1102	1160	1050	1295	1276	1113	1200	968	1044	1058	1275	1296	1297	118	1275	1296	1295	1295	1170	1118	1304	1295	1031	1087	1181	1295	1275	1266	1304	1085	1258	1305	1174	1300	1275	1270	975	1092	1294	1077	1177	1292	1288	1297
BfR-CA-16370	1289	1291	1287	1141	1291	1068	1138	1068	1289	1268	1105	1185	1061	1042	31	1280	1288	1293	1062	1270	1290	1288	1289	1170	1133	1297	1287	1128	1117	1174	1285	1266	1264	1297	1059	1236	1299	1140	1294	1261	1268	1085	1101	1289	1036	1149	1286	1283	1289
BfR-CA-16372	886	418	891	1300	897	1308	1307	1306	910	1304	1295	1300	1301	1290	1298	1296	802	969	1302	1187	911	892	840	1307	1298	927	892	1303	1307	1302	889	1309	1303	927	1293	1306	936	1302	878	1188	1188	1300	1295	903	1302	1302	1008	876	914
BfR-CA-19092	1301	1304	1299	557	1300	1178	1218	1191	1296	1274	1199	1204	1188	1116	1147	1287	1298	1303	1168	1285	1297	1299	1298	932	1191	1309	1298	1115	1186	996	1297	1258	1247	1309	1200	1246	1311	1042	1304	1271	1280	1185	1184	1296	1202	1047	1298	1293	1299
BfR-CA-16373	1295	1295	1296	1161	1295	1099	1153	1048	1292	1272	1098	1196	970	1046	1050	1272	1293	1294	87	1274	1293	1293	1292	1162	1119	1301	1292	1035	1085	1180	1293	1271	1263	1301	1081	1250	1302	1168	1298	1273	1269	975	1086	1291	1078	1170	1289	1285	1294
BfR-CA-16381	1296	1294	1292	1196	1299	1069	1153	1057	1295	1273	1115	1208	1097	1130	1028	1273	1293	1300	1077	1276	1296	1291	1290	1206	1130	1302	1290	1141	1129	1205	1291	1274	1270	1302	1087	1264	1303	1173	1300	1264	1271	1098	1109	1295	115	1178	1288	1289	1294
BfR-CA-16374	1295	1296	1292	1198	1294	1141	1191	1117	1291	1276	525	1210	1137	1180	1118	1276	1292	1293	1104	1280	1292	1294	1292	1204	1085	1300	1294	1194	1120	1223	1291	1271	1275	1300	1102	1250	1301	1183	1298	1273	1276	1124	551	1291	1121	1189	1288	1284	1290
BfR-CA-16375	1298	1298	1296	1213	1299	1088	1165	1102	1297	1278	1081	1215	1129	1153	1123	1287	1295	1299	1102	1277	1298	1292	1296	1205	579	1304	1291	1165	1105	1208	1292	1273	1277	1304	1117	1267	1305	1186	1304	1276	1273	1141	1059	1296	1122	1189	1295	1291	1299
BfR-CA-19254	957	906	960	1299	954	1308	1305	1307	951	1304	1297	1303	1303	1292	1298	1295	924	995	1303	1173	947	963	903	1307	1301	948	964	1302	1307	1302	951	1305	1300	949	1293	1304	968	1300	983	1123	1177	1302	1296	952	1302	1302	1041	945	957
BfR-CA-16376	922	785	940	1296	914	1302	1306	1304	925	1297	1293	1298	1297	1286	1290	1292	769	962	1296	1189	927	934	873	1301	1295	933	935	1300	1302	1299	933	1300	1300	933	1287	1299	946	1297	899	1187	1187	1297	1291	912	1295	1299	988	934	934
BfR-CA-17832	1299	1297	1296	1141	1298	1117	1141	1085	1295	1274	1119	1212	557	1119	1080	1284	1293	1300	969	1277	1296	1294	1294	1209	1133	1306	1294	1095	1116	1206	1293	1273	1266	1305	1115	1249	1305	1183	1299	1273	1276	86	1103	1295	1096	1190	1290	1291	1295
BfR-CA-17799	1307	1303	1300	1200	1304	1170	3	1149	1303	1280	1176	1220	1161	1182	1139	1289	1299	1306	1156	1288	1304	1301	1303	1209	1153	1314	1300	1202	1154	1209	1300	1280	1258	1314	1160	1272	1314	1183	1309	1282	1287	1141	1178	1302	1149	1185	1293	1297	1303
BfR-CA-17822	1300	1299	1300	1156	1299	1164	1202	1128	1298	1285	1173	1210	1084	1012	1123	1292	1296	1301	1024	1284	1299	1298	1299	1164	1163	1307	1297	674	1156	1157	1297	1278	1269	1306	1138	1217	1306	1157	1304	1278	1284	1087	1152	1296	1152	1158	1295	1291	1299
BfR-CA-17824	1298	1300	1295	1029	1297	1180	1185	1149	1296	1255	1189	1194	1186	1155	1144	1281	1295	1299	1171	1279	1297	1295	1298	1001	1192	1303	1294	1187	1191	992	1294	1269	1250	1303	1160	1260	1305	8	1301	1276	1280	1188	1185	1294	1178	180	1292	1290	1291
BfR-CA-18731	1279	1280	1276	1245	1279	1244	1238	1231	1277	1271	1240	1258	1235	1229	1227	1267	1276	1279	1201	1263	1278	1276	1278	1262	1238	1287	1276	1226	1237	1255	1276	1270	1261	1287	1236	1166	1288	1239	1281	1256	1261	1232	1236	1276	1243	1247	1272	1272	1277
BfR-CA-18248	1301	1299	1293	1265	1297	1284	1281	1287	1296	61	1282	1279	1279	1265	1268	1258	1295	1300	1274	1283	1297	1296	1296	1274	1274	1305	1296	1274	1285	1263	1295	680	1218	1305	1282	1250	1305	1253	1296	1277	1281	1268	1280	1295	1274	1257	1292	1292	1298
BfR-CA-18264	1205	1208	1187	1281	1209	1284	1287	1283	1205	1282	1276	1277	1278	1263	1271	1277	1199	1224	1279	920	1204	1198	1203	1281	1273	1223	1196	1280	1283	1277	1193	1285	1287	1223	1276	1280	1214	1279	1196	527	911	1279	1276	1207	1270	1284	1215	1203	1205
BfR-CA-19104	913	797	934	1304	904	1309	1307	1309	918	1302	1295	1302	1304	1288	1296	1295	806	961	1303	1186	918	932	831	1306	1299	913	932	1306	1311	1305	925	1306	1303	915	1295	1303	926	1300	874	1178	1187	1302	1296	913	1303	1304	1026	913	924
BfR-CA-18280	1300	1299	1300	1156	1299	1164	1202	1128	1298	1285	1173	1209	1085	1012	1123	1292	1296	1301	1024	1284	1299	1298	1299	1164	1163	1307	1297	676	1156	1157	1297	1278	1269	1306	1138	1217	1306	1157	1303	1278	1284	1087	1152	1296	1152	1158	1295	1291	1299
BfR-CA-18728	918	776	937	1292	924	1297	1302	1298	923	1294	1285	1294	1295	1283	1289	1287	509	966	1293	1189	921	924	902	1298	1290	923	924	1297	1299	1292	920	1300	1292	923	1283	1296	935	1292	915	1193	1187	1296	1284	920	1296	1294	1009	938	926
BfR-CA-18322	1297	1304	1301	993	1298	1201	1211	1196	1296	1275	1217	1197	1217	1163	1178	1277	1299	1302	1186	1283	1297	1300	1298	833	1200	1306	1299	1162	1217	142	1298	1266	1252	1306	1203	1259	1310	997	1305	1279	1282	1215	1223	1294	1206	1009	1297	1291	1300
BfR-CA-18719	1296	1296	1298	1169	1297	1111	1157	1053	1293	1283	1107	1219	310	1124	1065	1290	1294	1299	970	1282	1294	1294	1293	1210	1111	1302	1294	1111	1104	1208	1294	1282	1275	1303	1109	1247	1302	1185	1300	1275	1279	540	1089	1293	1085	1188	1294	1289	1294
BfR-CA-18353	1190	1195	1179	1271	1183	1273	1274	1273	1181	1269	1268	1260	1266	1256	1263	1268	1173	1204	1268	910	1181	1183	1193	1275	1266	1201	1182	1271	1275	1270	1179	1273	1275	1201	1264	1270	1197	1271	1174	790	911	1265	1269	1180	1263	1273	1202	1190	1183
BfR-CA-18372	1298	1301	1300	1224	1298	1269	1262	1264	1295	1228	1254	1253	1274	1245	1251	1258	1297	1300	1257	1284	1296	1301	1296	1229	1271	1307	1301	1264	1264	1232	1300	1240	1235	1307	1268	1284	1308	1231	1303	1281	1281	1264	1246	1294	1256	1247	1294	1291	1297
BfR-CA-19107	1298	1298	1296	1213	1299	1088	1165	1102	1297	1278	1081	1215	1129	1153	1123	1287	1295	1299	1102	1277	1298	1292	1296	1205	579	1304	1291	1165	1105	1208	1292	1273	1277	1304	1117	1267	1305	1186	1304	1276	1273	1141	1059	1296	1122	1189	1295	1291	1299
BfR-CA-18391	1300	1299	1298	1142	1298	1120	1151	1094	1296	1277	1119	1201	569	1120	1077	1287	1295	1301	986	1278	1297	1295	1293	1208	1125	1306	1295	1104	1096	1204	1292	1279	1274	1306	1118	1254	1306	1183	1302	1274	1274	337	1100	1295	1092	1189	1291	1290	1296
BfR-CA-18717	1298	1295	1297	1168	1298	1110	1154	1038	1294	1280	1107	1218	326	1130	1066	1290	1292	1298	971	1283	1295	1296	1292	1212	1134	1301	1296	1113	1122	1212	1294	1277	1270	1301	1097	1253	1302	1180	1299	1272	1280	538	1100	1294	1081	1187	1290	1290	1294
BfR-CA-18407	1292	1292	1289	1205	1291	1106	1154	1089	1290	1284	1130	1220	1055	1111	1055	1288	1288	1292	1091	1276	1291	1290	1287	1199	1130	1297	1289	1159	1153	1203	1290	1282	1278	1298	207	1256	1298	1155	1298	1265	1275	1128	1119	1288	1077	1144	1285	1286	1289
BfR-CA-18695	1293	1297	1294	1214	1293	1115	1164	1104	1292	1281	1080	1217	1121	1155	1125	1287	1290	1294	1108	1278	1293	1293	1292	1211	624	1300	1292	1162	1099	1220	1293	1279	1280	1301	1116	1260	1301	1191	1302	1272	1276	1130	1044	1291	1133	1190	1289	1289	1292
BfR-CA-18408	936	896	342	1293	959	1302	1305	1304	953	1301	1295	1299	1296	1287	1292	1294	933	1022	1298	1168	958	367	651	1304	1297	929	368	1300	1305	1304	372	1305	1304	930	1292	1300	949	1299	915	1188	1172	1297	1295	958	1296	1302	1047	941	954
BfR-CA-18548	1297	1297	1290	1149	1296	1126	1135	1092	1294	1274	1130	1213	564	1124	1084	1285	1294	1302	983	1276	1295	1292	1295	1210	1135	1306	1291	1110	1113	1214	1292	1276	1267	1305	1123	1251	1305	1190	1300	1274	1277	142	1118	1293	1099	1198	1290	1290	1294
BfR-CA-19110	1298	1298	1296	1213	1299	1089	1165	1102	1297	1278	1081	1215	1129	1153	1123	1287	1295	1299	1102	1277	1298	1292	1296	1205	580	1304	1291	1165	1106	1208	1292	1273	1277	1304	1117	1267	1305	1186	1304	1276	1273	1141	1059	1296	1122	1189	1295	1291	1299
BfR-CA-18564	1301	1300	1301	1157	1300	1165	1203	1129	1299	1286	1174	1210	1085	1013	1124	1293	1297	1302	1026	1285	1300	1299	1300	1165	1164	1308	1298	676	1157	1158	1298	1279	1270	1307	1139	1218	1307	1158	1304	1279	1285	1088	1153	1297	1153	1159	1296	1292	1300
BfR-CA-19235	1302	1297	1296	1210	1298	1135	1164	1129	1294	1266	1156	1200	1126	1157	1126	1280	1297	1301	1140	1281	1295	1295	1295	1215	1111	1308	1294	1164	1138	1201	1294	1263	1264	1308	1120	1244	1308	1187	1301	1274	1277	1133	1158	1295	1130	1188	1290	1291	1296
BfR-CA-18580	1307	1303	1303	1190	1305	1081	1164	1114	1301	1283	1128	1220	1091	1164	1121	1289	1300	1307	1090	1286	1302	1303	1299	1214	1117	1314	1302	1183	262	1218	1301	1285	1277	1314	1155	1255	1314	1203	1309	1284	1283	1127	1130	1301	1147	1204	1301	1299	1302
BfR-CA-18689	1291	1290	1287	1234	1292	1233	1238	1216	1290	1279	1158	1245	1214	1222	1203	1273	1286	1291	1205	1271	1291	1289	1289	1252	1228	1294	1289	1224	1214	1244	1288	1271	1266	1294	1202	1181	1294	1221	1293	1263	1268	1203	1157	1290	1213	1219	1283	1282	1291
BfR-CA-18585	1301	1300	1301	1157	1300	1166	1204	1129	1299	1286	1174	1210	1085	1013	1124	1293	1297	1302	1026	1285	1300	1299	1300	1165	1164	1308	1298	677	1157	1159	1298	1279	1270	1307	1139	1218	1307	1158	1304	1279	1285	1088	1153	1297	1153	1159	1296	1292	1300
BfR-CA-18687	1171	1151	1151	1271	1159	1264	1273	1263	1159	1273	1264	1269	1264	1255	1263	1269	1130	1177	1258	1020	1165	1160	1161	1273	1261	1176	1160	1269	1273	1266	1159	1276	1279	1178	1250	1273	1175	1270	1156	947	1016	1267	1264	1160	1257	1271	1180	1168	1158
BfR-CA-18592	1181	1178	1138	1274	1183	1279	1284	1281	1181	1280	1273	1271	1276	1261	1267	1276	1173	1201	1271	169	1184	1151	1167	1281	1270	1182	1150	1279	1275	1278	1153	1284	1285	1182	1269	1270	1176	1277	1178	908	74	1273	1274	1182	1270	1278	1210	1172	1183
BfR-CA-18686	1294	1294	1296	1171	1297	1115	1159	1068	1295	1278	1105	1202	1013	1085	1075	1279	1293	1297	565	1274	1296	1292	1293	1171	1109	1301	1291	1062	1088	1184	1293	1274	1267	1301	1101	1255	1302	1155	1299	1274	1272	1024	1070	1293	1086	1148	1293	1286	1297
BfR-CA-18665	1298	1298	1296	1102	1298	1159	1196	1131	1297	1266	1188	1202	1111	1031	1125	1287	1296	1299	1036	1276	1298	1295	1293	1154	1166	1305	1295	112	1160	1167	1293	1260	1264	1305	1151	1228	1306	1161	1296	1266	1278	1102	1160	1295	1141	1158	1297	1289	1299
BfR-CA-18683	1302	1294	1295	1189	1298	1055	1160	1095	1294	1275	1099	1195	1065	1156	1103	1283	1295	1299	1081	1277	1295	1294	1293	1201	1082	1307	1293	1179	580	1203	1292	1276	1264	1307	1132	1251	1307	1178	1302	1273	1275	1107	1114	1295	1140	1188	1292	1289	1293
BfR-CA-18684	1292	1295	1291	1193	1290	1138	1187	1130	1288	1284	326	1216	1123	1169	1123	1282	1293	1292	1101	1281	1289	1291	1290	1207	1106	1297	1291	1190	1110	1223	1288	1279	1271	1297	1116	1260	1298	1186	1296	1274	1276	1124	381	1287	1120	1190	1286	1282	1287
BfR-CA-19053	1287	1288	1287	1223	1287	1240	1255	1229	1285	1202	1233	1242	1227	1216	1224	1273	1286	1289	1234	1267	1286	1285	1283	1230	1235	1296	1285	1191	1237	1238	1283	1212	1236	1296	1230	1156	1295	1223	1288	1260	1265	1217	1231	1284	1235	1228	1282	1280	1286
BfR-CA-18839	1298	1295	1295	1186	1294	1072	1168	1076	1291	1271	1113	1198	1075	1152	1102	1275	1293	1297	1083	1274	1292	1295	1293	1194	1087	1305	1294	1177	572	1197	1293	1274	1264	1305	1138	1251	1305	1175	1301	1271	1272	1117	1126	1291	1130	1185	1292	1287	1291
BfR-CA-18840	1299	1296	1296	1187	1295	1073	1169	1077	1292	1272	1114	1199	1077	1153	1104	1276	1294	1298	1085	1275	1293	1296	1294	1195	1088	1306	1295	1179	573	1198	1294	1275	1266	1306	1139	1253	1306	1176	1302	1272	1273	1119	1127	1292	1132	1186	1293	1288	1292
BfR-CA-18841	1294	1295	1299	1176	1294	1104	1158	1045	1291	1277	1108	1217	352	1125	1073	1289	1291	1299	978	1283	1292	1294	1292	1206	1125	1299	1294	1118	1120	1207	1294	1275	1274	1300	1083	1254	1299	1179	1301	1273	1280	551	1091	1290	1071	1184	1293	1290	1291
BfR-CA-19044	945	921	172	1279	958	1289	1293	1287	952	1287	1278	1287	1280	1271	1281	1282	931	1035	1278	1124	957	385	661	1289	1277	933	385	1288	1292	1288	400	1292	1288	932	1274	1276	952	1283	897	1168	1121	1285	1277	955	1282	1284	1046	953	955
BfR-CA-18842	918	777	939	1304	921	1305	1310	1309	924	1301	1299	1301	1303	1292	1298	1294	605	975	1302	1186	924	940	887	1308	1298	931	940	1308	1309	1307	941	1304	1304	930	1292	1302	942	1302	925	1193	1189	1303	1298	921	1302	1304	1003	924	932
BfR-CA-18843	894	658	937	1290	902	1298	1298	1296	903	1294	1286	1290	1292	1281	1286	1285	757	979	1291	1200	905	927	888	1298	1289	939	927	1294	1299	1295	923	1297	1293	940	1284	1294	952	1292	897	1190	1199	1290	1286	899	1289	1293	1027	927	909
BfR-CA-18844	1295	1295	1297	1170	1296	1111	1157	1054	1292	1282	1107	1220	308	1125	1063	1289	1293	1298	971	1281	1293	1293	1292	1209	1112	1301	1293	1111	1104	1206	1293	1281	1274	1302	1108	1247	1301	1186	1299	1274	1278	539	1089	1292	1084	1189	1293	1288	1293
BfR-CA-19039	956	935	957	1298	940	1297	1304	1300	944	1300	1290	1295	1292	1283	1291	1290	916	980	1295	1200	947	961	936	1302	1292	953	962	1301	1298	1299	958	1303	1300	953	1288	1299	959	1296	983	1195	1201	1295	1291	945	1294	1300	1030	957	949
BfR-CA-18869	1299	1304	1299	339	1300	1205	1219	1199	1298	1272	1208	1199	1222	1084	1151	1289	1300	1300	1184	1288	1299	1296	1298	899	1214	1310	1296	1124	1198	946	1295	1255	1238	1310	1204	1246	1312	1013	1303	1276	1283	1212	1204	1296	1208	1023	1298	1292	1301
BfR-CA-19038	925	842	941	1293	924	1295	1298	1296	924	1292	1285	1289	1289	1279	1289	1283	792	949	1293	1192	923	940	914	1294	1286	893	940	1298	1299	1291	940	1295	1291	893	1280	1292	899	1291	947	1194	1191	1290	1287	917	1289	1292	997	947	929
BfR-CA-18879	1176	1163	1164	1277	1168	1266	1278	1267	1169	1278	1266	1273	1273	1253	1265	1273	1140	1183	1262	1020	1175	1171	1164	1276	1268	1177	1171	1273	1272	1272	1170	1281	1283	1179	1257	1278	1176	1274	1165	934	1016	1273	1265	1169	1263	1276	1181	1181	1168
BfR-CA-18880	1190	1170	1171	1279	1184	1273	1281	1278	1187	1274	1272	1275	1275	1268	1271	1274	1163	1198	1276	1012	1187	1182	1167	1282	1269	1188	1182	1278	1280	1278	1184	1280	1280	1189	1254	1275	1183	1277	1169	948	1012	1273	1268	1186	1274	1280	1197	1173	1187
BfR-CA-18881	1298	1298	1298	1165	1299	1110	1158	1053	1295	1280	1110	1217	317	1121	1062	1288	1295	1302	966	1282	1296	1297	1296	1211	1116	1304	1296	1107	1102	1206	1294	1284	1274	1304	1112	1249	1304	1186	1302	1277	1280	546	1097	1295	1083	1189	1293	1291	1296
BfR-CA-19036	1299	1298	1295	1209	1300	1086	1171	1101	1294	1278	1075	1214	1120	1158	1115	1286	1294	1300	1106	1273	1295	1291	1294	1206	613	1304	1290	1168	1114	1212	1292	1272	1275	1304	1118	1258	1306	1192	1303	1276	1269	1131	1047	1296	1115	1191	1294	1291	1297
BfR-CA-18883	934	849	976	1282	926	1285	1288	1289	935	1287	1281	1283	1281	1275	1278	1280	860	986	1280	1182	939	977	927	1287	1280	942	978	1285	1287	1287	976	1289	1288	943	1274	1286	955	1282	978	1176	1181	1281	1279	927	1282	1285	974	946	943
BfR-CA-18884	1298	1298	1298	1165	1299	1110	1158	1053	1295	1280	1110	1217	317	1121	1062	1288	1295	1302	966	1282	1296	1297	1296	1211	1116	1304	1296	1107	1102	1206	1294	1284	1274	1304	1112	1249	1304	1186	1302	1277	1280	546	1097	1295	1083	1189	1293	1291	1296
BfR-CA-18885	901	362	894	1295	898	1298	1300	1298	906	1298	1288	1292	1293	1283	1289	1289	771	954	1293	1184	907	889	846	1301	1291	915	890	1297	1300	1301	889	1299	1297	916	1288	1296	927	1297	877	1185	1186	1292	1288	901	1293	1299	1011	871	915
BfR-CA-19034	919	589	923	1291	923	1302	1302	1300	931	1298	1293	1293	1296	1283	1291	1290	752	965	1296	1188	929	919	873	1302	1293	919	919	1298	1299	1297	915	1302	1298	920	1287	1299	921	1296	877	1190	1191	1298	1292	926	1296	1298	1008	904	936
BfR-CA-18886	907	771	924	1296	908	1302	1307	1305	918	1299	1295	1300	1303	1287	1295	1292	746	969	1299	1203	920	925	882	1302	1298	936	926	1303	1308	1299	923	1301	1300	936	1292	1300	947	1296	879	1203	1198	1301	1294	912	1299	1300	1022	914	921
BfR-CA-18887	892	454	900	1302	898	1310	1309	1308	911	1306	1298	1302	1303	1292	1300	1296	803	962	1303	1188	912	899	852	1308	1300	927	899	1305	1309	1307	895	1310	1304	927	1296	1307	934	1304	881	1190	1188	1302	1297	904	1303	1305	1006	876	916
BfR-CA-18889	1288	1290	1287	1144	1290	1061	1135	1060	1288	1267	1101	1188	1054	1041	80	1281	1288	1291	1047	1269	1289	1284	1287	1169	1126	1297	1283	1127	1114	1177	1282	1263	1262	1297	1054	1238	1297	1143	1293	1259	1265	1078	1102	1288	1013	1151	1286	1282	1289
BfR-CA-19032	919	589	923	1291	923	1302	1302	1300	931	1298	1293	1293	1296	1283	1291	1290	752	965	1296	1188	929	919	873	1302	1293	919	919	1298	1299	1297	915	1302	1298	920	1287	1299	921	1296	877	1190	1191	1298	1292	926	1296	1298	1008	904	936
BfR-CA-18891	1301	1295	1295	1170	1301	1128	1171	1068	1297	1284	1093	1223	807	1138	1093	1285	1295	1301	960	1283	1298	1293	1294	1213	1141	1307	1293	1136	1110	1218	1292	1281	1275	1307	1114	1233	1308	1197	1300	1278	1279	818	1089	1297	1099	1196	1295	1293	1297
BfR-CA-18892	1300	1294	1296	1182	1297	1098	1160	1101	1296	1268	1126	1201	1082	1123	1106	1279	1296	1298	1096	1280	1297	1292	1295	1193	1124	1303	1292	1155	818	1187	1289	1265	1268	1303	1132	1248	1303	1177	1301	1273	1277	1109	1128	1294	1127	1176	1295	1289	1295
BfR-CA-18894	1292	1294	1293	1175	1295	1165	1180	1070	1293	1275	1167	1153	1144	1163	1125	1283	1292	1296	1117	1276	1294	1293	1292	1175	1176	1302	1293	1171	1171	1183	1291	1282	1263	1302	1140	1256	1303	1130	1299	1270	1274	1151	1163	1293	1138	1137	1287	1283	1294
BfR-CA-18901	1296	1297	1301	1186	1299	1204	1194	1208	1295	1266	1216	1212	1214	1197	1208	1274	1297	1304	1191	1287	1296	1300	1299	1183	1194	1304	1299	1186	1219	1188	1299	1261	1253	1304	1210	1252	1305	1191	1305	1280	1285	1207	1221	1295	1208	1196	1296	1294	1298
BfR-CA-19029	919	589	923	1291	923	1302	1302	1300	931	1298	1293	1293	1296	1283	1291	1290	752	965	1296	1188	929	919	873	1302	1293	919	919	1298	1299	1297	915	1302	1298	920	1287	1299	921	1296	877	1190	1191	1298	1292	926	1296	1298	1008	904	936
BfR-CA-19025	903	445	892	1297	916	1305	1307	1303	924	1301	1293	1297	1297	1286	1296	1293	793	982	1296	1181	926	895	845	1304	1294	929	895	1302	1302	1301	891	1305	1300	929	1291	1301	938	1297	887	1183	1181	1297	1292	918	1298	1298	1016	882	929
BfR-CA-19026	890	722	902	1298	899	1305	1309	1306	910	1300	1295	1299	1300	1288	1297	1293	719	962	1297	1188	912	895	871	1305	1299	934	895	1303	1305	1300	898	1304	1300	935	1289	1302	944	1299	862	1188	1189	1300	1295	901	1301	1299	1018	906	911
BfR-CA-19027	913	0	919	1301	910	1307	1305	1304	917	1301	1296	1300	1299	1289	1295	1294	765	958	1300	1187	917	904	861	1307	1298	917	905	1303	1303	1306	905	1304	1304	918	1293	1305	929	1301	898	1190	1190	1300	1295	912	1299	1303	1011	874	924
BfR-CA-19116	1286	1283	1280	1074	1288	1145	1183	1131	1285	1261	1158	1210	1116	76	1110	1266	1283	1285	1051	1264	1286	1276	1282	1168	1151	1290	1275	1037	1152	1158	1276	1260	1246	1290	1112	1254	1291	1151	1287	1260	1261	1117	1146	1285	1139	1151	1277	1275	1287
BfR-CA-19117	1286	1283	1280	1074	1288	1145	1183	1131	1285	1261	1158	1210	1116	76	1110	1266	1283	1285	1051	1264	1286	1276	1282	1168	1151	1290	1275	1037	1152	1158	1276	1260	1246	1290	1112	1254	1291	1151	1287	1260	1261	1117	1146	1285	1139	1151	1277	1275	1287
BfR-CA-19118	1285	1284	1278	1078	1287	1144	1181	1128	1285	1262	1159	1208	1119	36	1071	1266	1282	1285	1049	1263	1286	1276	1282	1163	1153	1288	1275	1037	1151	1157	1277	1261	1248	1288	1108	1252	1290	1152	1286	1260	1261	1121	1150	1285	1131	1151	1276	1274	1287
BfR-CA-19218	1300	1300	1297	1100	1300	1159	1196	1137	1299	1264	1188	1202	1106	1035	1138	1289	1298	1301	1032	1277	1300	1296	1295	1153	1167	1307	1296	108	1164	1165	1294	1263	1269	1307	1154	1206	1308	1162	1298	1266	1277	1098	1164	1297	1140	1156	1299	1291	1301
BfR-CA-19119	939	883	979	1299	915	1303	1306	1301	912	1300	1296	1298	1298	1286	1296	1291	860	988	1298	1204	917	969	958	1305	1294	951	970	1303	1307	1302	967	1303	1299	952	1291	1302	973	1299	974	1204	1200	1298	1294	913	1301	1303	1018	885	917
BfR-CA-19120	1287	1284	1281	1077	1289	1143	1180	1129	1286	1262	1156	1211	1113	58	1080	1268	1284	1286	1050	1264	1287	1277	1283	1168	1152	1291	1276	1039	1151	1157	1277	1262	1249	1291	1107	1253	1292	1153	1288	1261	1261	1113	1146	1286	1136	1153	1278	1276	1288
BfR-CA-19137	1183	1180	1141	1276	1186	1280	1287	1282	1183	1282	1276	1274	1279	1263	1269	1278	1176	1202	1273	169	1186	1153	1168	1283	1272	1184	1153	1281	1278	1282	1154	1286	1287	1184	1272	1269	1178	1278	1180	910	70	1276	1275	1184	1273	1281	1213	1174	1185
BfR-CA-19213	926	777	865	1299	910	1302	1302	1303	913	1297	1291	1296	1295	1283	1294	1289	880	984	1296	1168	918	859	880	1302	1291	940	860	1303	1299	1301	854	1299	1296	942	1290	1298	949	1296	887	1166	1172	1293	1290	915	1295	1301	1033	910	918
BfR-CA-19154	1303	1303	1298	1208	1302	1139	1165	1134	1298	1272	1151	1210	1120	1160	1131	1286	1304	1307	1138	1284	1299	1299	1298	1219	1119	1311	1299	1163	1130	1205	1298	1265	1271	1311	1122	1239	1312	1186	1307	1278	1278	1131	1155	1298	1138	1186	1298	1295	1301
BfR-CA-19155	441	910	954	1294	82	1302	1304	1302	69	1297	1291	1296	1297	1289	1292	1289	920	970	1296	1191	104	940	899	1301	1295	921	941	1300	1302	1295	940	1300	1297	921	1288	1300	919	1295	920	1196	1196	1298	1288	50	1301	1299	1019	917	127
BfR-CA-19211	1292	1294	1291	1209	1289	1243	1248	1233	1289	1233	1230	1248	1220	1214	1212	1285	1289	1295	1217	1269	1290	1285	1291	1233	1225	1298	1285	1192	1210	1238	1285	1230	1254	1298	1221	916	1299	1225	1286	1260	1270	1209	1228	1287	1198	1230	1288	1281	1291
BfR-CA-19156	937	802	938	1302	932	1302	1307	1304	932	1299	1293	1298	1299	1286	1296	1293	857	979	1299	1191	933	939	883	1305	1294	947	940	1306	1302	1299	928	1304	1300	946	1291	1304	963	1299	929	1183	1190	1299	1292	924	1297	1302	1035	918	931
BfR-CA-19164	1300	1300	1299	1147	1297	1133	1191	1105	1296	1276	1163	1199	1061	988	1104	1289	1296	1298	971	1282	1297	1299	1298	1165	1150	1305	1299	622	1135	1164	1295	1269	1263	1305	1096	1253	1305	1164	1302	1278	1279	1066	1140	1294	1121	1166	1297	1291	1298
BfR-CA-19209	1304	1303	1298	1207	1303	1139	1166	1133	1298	1272	1151	1210	1119	1160	1130	1286	1305	1307	1137	1284	1299	1299	1298	1219	1120	1312	1299	1160	1131	1204	1298	1265	1272	1312	1122	1245	1313	1187	1307	1279	1278	1132	1155	1299	1139	1185	1298	1295	1301
BfR-CA-19165	1300	1300	1299	1147	1297	1133	1191	1105	1296	1276	1163	1199	1061	988	1104	1289	1296	1298	971	1282	1297	1299	1298	1165	1150	1305	1299	622	1135	1164	1295	1269	1263	1305	1096	1253	1305	1164	1302	1278	1279	1066	1140	1294	1121	1166	1297	1291	1298
BfR-CA-19166	918	810	947	1304	913	1311	1310	1309	918	1302	1299	1305	1304	1290	1297	1296	850	981	1304	1179	916	950	879	1307	1301	926	949	1304	1310	1301	940	1305	1305	927	1293	1303	936	1303	877	1182	1185	1304	1299	911	1305	1303	1014	927	914
BfR-CA-19171	491	906	950	1293	150	1300	1305	1302	144	1298	1291	1295	1296	1289	1292	1290	917	967	1294	1190	178	935	901	1301	1295	927	936	1300	1301	1296	936	1300	1297	927	1287	1300	922	1296	915	1198	1196	1298	1289	125	1300	1299	1014	921	197
BfR-CA-19206	1302	1302	1299	1106	1302	1161	1197	1132	1301	1268	1190	1208	1111	1033	1124	1289	1300	1303	1033	1269	1302	1298	1297	1157	1171	1309	1298	91	1162	1168	1296	1263	1270	1309	1150	1208	1310	1164	1300	1275	1281	1104	1161	1299	1141	1160	1300	1293	1303
BfR-CA-19180	1299	1299	1297	1081	1299	1162	1200	1126	1298	1265	1183	1201	1116	1041	1122	1289	1298	1301	1037	1276	1299	1295	1295	1156	1169	1307	1295	150	1160	1169	1293	1260	1269	1307	1150	1229	1308	1121	1297	1267	1279	1103	1164	1296	1141	1123	1297	1290	1298
BfR-CA-19181	1295	1298	1294	121	1295	1205	1206	1197	1294	1268	1200	1187	1208	1086	1146	1281	1296	1295	1182	1280	1295	1292	1293	925	1208	1306	1292	1118	1193	977	1290	1251	1236	1306	1196	1246	1307	1020	1299	1266	1275	1187	1195	1292	1201	1028	1293	1288	1295
BfR-CA-19192	1307	1303	1303	1185	1305	1081	1162	1113	1301	1283	1128	1220	1092	1164	1121	1289	1300	1306	1088	1286	1302	1302	1298	1212	1116	1314	1302	1182	266	1216	1300	1284	1277	1314	1157	1256	1314	1200	1308	1284	1282	1127	1129	1301	1148	1202	1301	1299	1302
BfR-CA-19288	1307	1301	1302	1190	1303	1084	1166	1114	1301	1283	1126	1216	1095	1162	1122	1288	1299	1306	1096	1285	1302	1302	1299	1209	1117	1314	1301	1186	271	1215	1300	1286	1282	1314	1157	1255	1314	1202	1309	1281	1280	1130	1130	1300	1144	1202	1299	1297	1302
BfR-CA-19289	912	916	925	1306	924	1312	1315	1310	920	1306	1300	1303	1302	1291	1299	1299	935	997	1302	1190	916	927	892	1311	1301	6	928	1309	1312	1305	927	1310	1308	10	1294	1307	143	1304	971	1196	1193	1306	1299	919	1304	1306	1012	933	929
BfR-CA-19290	912	916	924	1305	925	1311	1314	1309	921	1304	1298	1301	1300	1289	1298	1297	935	997	1301	1189	917	927	893	1310	1299	9	927	1308	1310	1303	927	1309	1306	13	1292	1305	143	1303	971	1194	1191	1304	1298	920	1302	1304	1010	934	930
BfR-CA-19295	1299	1300	1295	1029	1298	1181	1186	1149	1296	1255	1188	1193	1184	1157	1143	1281	1296	1299	1171	1279	1297	1295	1298	1004	1189	1304	1294	1187	1188	994	1294	1269	1252	1304	1160	1260	1306	22	1301	1277	1280	1189	1182	1295	1177	194	1292	1290	1291
BfR-CA-19298	1303	1300	1300	1194	1301	1139	1169	1130	1296	1272	1149	1201	1121	1156	1129	1284	1300	1304	1140	1283	1297	1298	1298	1213	1121	1310	1297	1163	1142	1203	1298	1271	1266	1310	1115	1248	1311	1180	1304	1276	1279	1129	1151	1297	1136	1183	1292	1294	1298
BfR-CA-19301	1301	1300	1301	1157	1300	1166	1203	1129	1299	1286	1175	1211	1086	1013	1124	1293	1297	1302	1025	1285	1300	1299	1300	1165	1165	1308	1298	676	1157	1158	1298	1279	1270	1307	1140	1218	1307	1158	1304	1279	1285	1089	1154	1297	1154	1159	1296	1292	1300
BfR-CA-19311	1299	1301	1284	1248	1298	1262	1270	1266	1296	1251	1245	1269	1248	1252	1239	1289	1295	1302	1252	1248	1297	1293	1295	1270	1258	1305	1293	1189	1251	1266	1292	1259	1265	1305	1251	35	1306	1258	1296	1276	1264	1237	1251	1295	1257	1262	1292	1288	1298
BfR-CA-19312	918	851	950	1297	917	1308	1308	1305	926	1300	1295	1298	1300	1289	1295	1294	885	991	1298	1189	926	948	902	1306	1297	966	949	1304	1304	1302	942	1304	1303	965	1294	1304	971	1299	941	1186	1186	1304	1294	915	1302	1302	1046	918	933
BfR-CA-19318	1286	1286	1289	1216	1287	1218	1235	1216	1286	1267	1217	1214	1209	1215	1213	1279	1287	1288	1203	1271	1286	1287	1284	1239	1180	1297	1287	1207	1215	1230	1283	1255	1266	1297	1209	1223	1297	1228	1291	1268	1270	1190	1215	1284	1226	1229	1281	1277	1287
BfR-CA-19320	1301	1298	1298	1192	1299	1139	1167	1129	1294	1270	1147	1199	1121	1154	1129	1282	1298	1302	1140	1281	1295	1296	1296	1211	1119	1308	1295	1163	1142	1201	1296	1269	1266	1308	1115	1248	1309	1178	1302	1274	1277	1129	1149	1295	1135	1181	1290	1292	1296
BfR-CA-19328	440	918	956	1296	80	1304	1306	1304	68	1299	1293	1298	1299	1291	1294	1291	924	975	1298	1192	104	946	900	1303	1297	923	947	1302	1304	1296	943	1302	1299	923	1290	1302	928	1297	925	1199	1198	1300	1290	47	1303	1301	1020	918	124
BfR-CA-19329	1304	1303	1298	1208	1303	1140	1165	1134	1298	1272	1151	1210	1120	1161	1131	1286	1305	1307	1138	1284	1299	1299	1298	1220	1119	1312	1299	1163	1131	1205	1298	1265	1271	1312	1122	1239	1313	1187	1307	1279	1278	1132	1155	1299	1139	1187	1298	1295	1301
BfR-CA-19336	1301	1297	1296	1209	1297	1134	1164	1128	1294	1266	1156	1200	1125	1157	1126	1280	1296	1301	1138	1281	1295	1295	1295	1214	1111	1307	1294	1162	1136	1202	1294	1263	1264	1307	1121	1244	1307	1186	1301	1273	1277	1131	1158	1295	1130	1187	1290	1291	1296
BfR-CA-19362	1297	1292	1294	1165	1295	1120	1152	1061	1292	1272	1117	1206	362	1129	1062	1285	1291	1297	990	1281	1293	1291	1293	1205	1138	1302	1291	1106	1105	1212	1289	1277	1272	1302	1114	1248	1303	1180	1297	1271	1279	572	1105	1292	1093	1188	1290	1289	1293
BfR-CA-19364	1297	1292	1295	1166	1296	1120	1152	1061	1292	1272	1118	1207	363	1129	1063	1285	1292	1297	991	1282	1293	1292	1293	1206	1138	1302	1292	1107	1106	1213	1289	1278	1272	1302	1115	1249	1303	1180	1298	1271	1279	572	1105	1292	1094	1189	1291	1289	1293
BfR-CA-14226	1205	1209	1190	1283	1206	1283	1285	1280	1204	1282	1280	1268	1278	1265	1275	1279	1197	1221	1276	746	1204	1197	1202	1288	1274	1209	1197	1280	1284	1283	1196	1286	1287	1209	1277	1285	1207	1282	1201	781	722	1277	1276	1203	1276	1285	1208	1204	1204
BfR-CA-14833	1202	1206	1187	1277	1207	1280	1285	1282	1202	1280	1275	1274	1278	1263	1268	1275	1196	1221	1279	914	1201	1197	1203	1282	1272	1221	1196	1280	1283	1278	1193	1283	1285	1221	1274	1278	1209	1278	1195	518	906	1279	1274	1204	1273	1283	1212	1200	1203
BfR-CA-14825	1202	1205	1179	1276	1203	1274	1279	1278	1201	1276	1271	1272	1270	1265	1271	1273	1194	1208	1272	823	1202	1187	1192	1282	1264	1203	1186	1277	1279	1278	1184	1279	1279	1203	1267	1273	1201	1273	1192	850	818	1272	1270	1200	1271	1278	1217	1198	1202
BfR-CA-16767	1187	1183	1152	1281	1188	1283	1288	1283	1187	1282	1279	1279	1280	1264	1272	1277	1184	1210	1275	16	1190	1166	1184	1285	1275	1188	1165	1274	1282	1281	1163	1286	1287	1188	1272	1248	1182	1277	1180	916	152	1274	1278	1187	1277	1278	1219	1177	1189
BfR-CA-13895	1196	1199	1179	1270	1199	1274	1280	1277	1198	1275	1273	1273	1274	1257	1262	1273	1185	1215	1274	926	1197	1193	1186	1278	1270	1211	1193	1277	1276	1273	1190	1278	1280	1211	1266	1276	1205	1271	1185	486	921	1274	1270	1197	1266	1277	1209	1196	1199
BfR-CA-16942	1178	1190	1168	1267	1174	1266	1265	1268	1171	1264	1263	1254	1263	1252	1256	1263	1163	1196	1263	902	1171	1171	1184	1270	1261	1192	1170	1266	1266	1265	1167	1268	1270	1192	1258	1264	1188	1266	1162	785	902	1262	1264	1170	1259	1268	1195	1182	1173
BfR-CA-15630	1182	1177	1155	1274	1184	1274	1281	1276	1181	1275	1271	1275	1275	1258	1265	1272	1178	1205	1267	54	1185	1164	1179	1276	1267	1180	1164	1276	1273	1273	1162	1279	1280	1180	1267	1260	1176	1272	1175	911	126	1269	1269	1183	1269	1275	1213	1174	1183
BfR-CA-15489	957	937	958	1281	961	1282	1275	1281	951	1283	1272	1281	1272	1269	1272	1275	935	986	1272	1171	954	970	947	1286	1269	962	971	1283	1282	1280	971	1285	1280	962	1263	1275	969	1276	964	1172	1175	1269	1270	951	1276	1279	1043	957	961
BfR-CA-15267	1198	1199	1193	1253	1194	1264	1266	1264	1194	1268	1261	1257	1263	1255	1259	1267	1188	1210	1263	935	1193	1200	1192	1264	1258	1204	1200	1266	1265	1255	1196	1271	1276	1204	1254	1265	1196	1265	1189	728	932	1261	1258	1194	1262	1270	1203	1188	1196
BfR-CA-13919	1198	1201	1171	1270	1197	1268	1274	1273	1196	1271	1264	1270	1264	1261	1265	1269	1189	1205	1265	817	1197	1178	1187	1277	1264	1200	1178	1271	1272	1272	1179	1273	1275	1199	1262	1268	1197	1268	1187	845	812	1264	1263	1196	1265	1273	1213	1195	1196
BfR-CA-13953	1188	1186	1153	1275	1190	1281	1287	1281	1186	1280	1274	1275	1277	1264	1269	1276	1182	1210	1273	96	1190	1163	1181	1282	1270	1192	1162	1281	1277	1279	1161	1285	1285	1192	1271	1273	1187	1278	1194	907	83	1274	1274	1189	1272	1280	1217	1178	1188
BfR-CA-14810	1195	1197	1187	1265	1191	1268	1271	1269	1193	1268	1268	1265	1264	1247	1259	1264	1184	1203	1264	858	1191	1183	1189	1274	1259	1203	1182	1271	1263	1265	1178	1271	1269	1203	1258	1268	1194	1267	1189	663	857	1265	1264	1191	1260	1269	1203	1188	1191
BfR-CA-14943	1208	1209	1184	1277	1205	1275	1285	1283	1204	1279	1274	1274	1276	1273	1271	1279	1200	1214	1277	837	1204	1187	1200	1286	1273	1211	1187	1280	1281	1280	1186	1284	1286	1211	1269	1278	1206	1276	1197	836	833	1278	1275	1204	1275	1281	1222	1209	1203
BfR-CA-14973	1159	1164	1168	1273	1162	1272	1277	1278	1161	1275	1272	1268	1275	1262	1264	1273	1145	1182	1273	946	1158	1170	1155	1274	1261	1165	1170	1276	1278	1272	1169	1278	1277	1164	1262	1273	1161	1275	1159	704	952	1274	1270	1161	1269	1279	1192	1161	1166
BfR-CA-14731	1195	1204	1173	1275	1200	1278	1282	1277	1196	1279	1274	1276	1274	1262	1267	1274	1200	1214	1274	925	1196	1186	1188	1284	1266	1212	1185	1278	1280	1278	1183	1280	1281	1212	1271	1273	1203	1279	1191	642	917	1276	1274	1197	1270	1282	1210	1199	1196
[truncated: 447 more columns]
